# Supplementary material for: The multi-tissue landscape of somatic mtDNA mutations indicates tissue-specific accumulation and removal in aging
Source: eLife. 2023 Feb 17;12:e83395. doi: 10.7554/eLife.83395 (PMC10072880; doi:10.7554/eLife.83395)
Supplement: Supplementary file 2. [file elife-83395-supp2.zip]

Archive with 2 entries (2 files):
- Supplementary File 2.xlsx
- __MACOSX/._Supplementary File 2.xlsx
