# Supplementary material for: The multi-tissue landscape of somatic mtDNA mutations indicates tissue-specific accumulation and removal in aging
Source: eLife. 2023 Feb 17;12:e83395. doi: 10.7554/eLife.83395 (PMC10072880; doi:10.7554/eLife.83395)
Supplement: Supplementary file 2. [file elife-83395-supp2.zip › Supplementary File 2.xlsx]

## Sheet: final_concatentated_variants
chr	start	end	DNA_ID	Treatment	Tissue	Age	type	gene	ref	alt	depth	alt_count	VAF
chrM	55	55	D247	Elam	Cerebellum	26	5'Flank	mt-Nd1	G	A	11422	1	8.75503e-05
chrM	153	153	D247	Elam	Cerebellum	26	5'Flank	mt-Nd1	C	T	15166	1	6.5937e-05
chrM	204	204	D247	Elam	Cerebellum	26	5'Flank	mt-Nd1	G	A	16538	1	6.04668e-05
chrM	225	225	D247	Elam	Cerebellum	26	5'Flank	mt-Nd1	C	T	15509	1	6.44787e-05
chrM	302	302	D247	Elam	Cerebellum	26	5'Flank	mt-Nd1	T	C	19351	1	5.16769e-05
chrM	306	306	D247	Elam	Cerebellum	26	5'Flank	mt-Nd1	G	A	19338	1	5.17117e-05
chrM	320	320	D247	Elam	Cerebellum	26	5'Flank	mt-Nd1	G	C	18574	1	5.38387e-05
chrM	321	321	D247	Elam	Cerebellum	26	5'Flank	mt-Nd1	G	A	18618	1	5.37115e-05
chrM	327	327	D247	Elam	Cerebellum	26	5'Flank	mt-Nd1	C	A	18541	1	5.39345e-05
chrM	361	361	D247	Elam	Cerebellum	26	5'Flank	mt-Nd1	C	T	16317	1	6.12858e-05
chrM	416	416	D247	Elam	Cerebellum	26	5'Flank	mt-Nd1	C	T	16227	1	6.16257e-05
chrM	427	427	D247	Elam	Cerebellum	26	5'Flank	mt-Nd1	C	G	16005	1	6.24805e-05
chrM	471	471	D247	Elam	Cerebellum	26	5'Flank	mt-Nd1	G	A	15847	1	6.31034e-05
chrM	596	596	D247	Elam	Cerebellum	26	5'Flank	mt-Nd1	C	G	14978	1	6.67646e-05
chrM	613	613	D247	Elam	Cerebellum	26	5'Flank	mt-Nd1	C	A	14485	12	0.000828443
chrM	646	646	D247	Elam	Cerebellum	26	5'Flank	mt-Nd1	G	T	14022	1	7.13165e-05
chrM	658	658	D247	Elam	Cerebellum	26	5'Flank	mt-Nd1	C	T	13893	1	7.19787e-05
chrM	750	750	D247	Elam	Cerebellum	26	5'Flank	mt-Nd1	G	A	11623	1	8.60363e-05
chrM	819	819	D247	Elam	Cerebellum	26	5'Flank	mt-Nd1	C	T	11651	1	8.58295e-05
chrM	851	851	D247	Elam	Cerebellum	26	5'Flank	mt-Nd1	G	A	12151	1	8.22978e-05
chrM	958	958	D247	Elam	Cerebellum	26	5'Flank	mt-Nd1	A	G	10761	1	9.29282e-05
chrM	1005	1005	D247	Elam	Cerebellum	26	5'Flank	mt-Nd1	G	C	11768	1	8.49762e-05
chrM	1005	1005	D247	Elam	Cerebellum	26	5'Flank	mt-Nd1	G	T	11768	1	8.49762e-05
chrM	1035	1035	D247	Elam	Cerebellum	26	5'Flank	mt-Nd1	C	G	12193	1	8.20143e-05
chrM	1068	1068	D247	Elam	Cerebellum	26	5'Flank	mt-Nd1	G	A	11730	1	8.52515e-05
chrM	1279	1279	D247	Elam	Cerebellum	26	5'Flank	mt-Nd1	G	A	14218	1	7.03334e-05
chrM	1314	1314	D247	Elam	Cerebellum	26	5'Flank	mt-Nd1	G	A	15653	1	6.38855e-05
chrM	1334	1334	D247	Elam	Cerebellum	26	5'Flank	mt-Nd1	G	T	17078	1	5.85549e-05
chrM	1338	1338	D247	Elam	Cerebellum	26	5'Flank	mt-Nd1	C	A	17352	1	5.76302e-05
chrM	1346	1346	D247	Elam	Cerebellum	26	5'Flank	mt-Nd1	G	A	17531	1	5.70418e-05
chrM	1385	1385	D247	Elam	Cerebellum	26	5'Flank	mt-Nd1	G	A	18575	1	5.38358e-05
chrM	1386	1386	D247	Elam	Cerebellum	26	5'Flank	mt-Nd1	G	A	18598	1	5.37692e-05
chrM	1401	1401	D247	Elam	Cerebellum	26	5'Flank	mt-Nd1	G	A	19475	1	5.13479e-05
chrM	1409	1409	D247	Elam	Cerebellum	26	5'Flank	mt-Nd1	G	A	19666	1	5.08492e-05
chrM	1415	1415	D247	Elam	Cerebellum	26	5'Flank	mt-Nd1	G	A	19721	1	5.07074e-05
chrM	1447	1447	D247	Elam	Cerebellum	26	5'Flank	mt-Nd1	G	A	19796	1	5.05153e-05
chrM	1454	1454	D247	Elam	Cerebellum	26	5'Flank	mt-Nd1	A	-	19943	1	5.01429e-05
chrM	1461	1461	D247	Elam	Cerebellum	26	5'Flank	mt-Nd1	G	A	20384	1	4.90581e-05
chrM	1486	1488	D247	Elam	Cerebellum	26	5'Flank	mt-Nd1	-	A	20682	1	4.83512e-05
chrM	1510	1510	D247	Elam	Cerebellum	26	5'Flank	mt-Nd1	G	A	19915	1	5.02134e-05
chrM	1556	1556	D247	Elam	Cerebellum	26	5'Flank	mt-Nd1	A	-	18320	1	5.45852e-05
chrM	1572	1572	D247	Elam	Cerebellum	26	5'Flank	mt-Nd1	T	C	17435	3	0.000172068
chrM	1616	1616	D247	Elam	Cerebellum	26	5'Flank	mt-Nd1	C	A	15934	1	6.27589e-05
chrM	1622	1622	D247	Elam	Cerebellum	26	5'Flank	mt-Nd1	C	G	15976	1	6.25939e-05
chrM	1642	1642	D247	Elam	Cerebellum	26	5'Flank	mt-Nd1	G	A	15571	1	6.4222e-05
chrM	1648	1651	D247	Elam	Cerebellum	26	5'Flank	mt-Nd1	ATA	-	15270	1	6.54879e-05
chrM	1650	1653	D247	Elam	Cerebellum	26	5'Flank	mt-Nd1	AAA	-	15222	1	6.56944e-05
chrM	1722	1722	D247	Elam	Cerebellum	26	5'Flank	mt-Nd1	G	A	12161	1	8.22301e-05
chrM	1726	1726	D247	Elam	Cerebellum	26	5'Flank	mt-Nd1	C	T	11981	1	8.34655e-05
chrM	1778	1778	D247	Elam	Cerebellum	26	5'Flank	mt-Nd1	T	C	10911	1	9.16506e-05
chrM	1798	1798	D247	Elam	Cerebellum	26	5'Flank	mt-Nd1	G	A	10700	1	9.34579e-05
chrM	1979	1979	D247	Elam	Cerebellum	26	5'Flank	mt-Nd1	G	A	4088	1	0.000244618
chrM	2008	2008	D247	Elam	Cerebellum	26	5'Flank	mt-Nd1	G	A	3455	1	0.000289436
chrM	2019	2019	D247	Elam	Cerebellum	26	5'Flank	mt-Nd1	A	T	3241	1	0.000308547
chrM	2072	2072	D247	Elam	Cerebellum	26	5'Flank	mt-Nd1	G	A	3199	1	0.000312598
chrM	2156	2156	D247	Elam	Cerebellum	26	5'Flank	mt-Nd1	G	A	3407	1	0.000293513
chrM	2340	2340	D247	Elam	Cerebellum	26	5'Flank	mt-Nd1	G	A	7593	1	0.0001317
chrM	2364	2364	D247	Elam	Cerebellum	26	5'Flank	mt-Nd1	G	A	8041	1	0.000124363
chrM	2374	2374	D247	Elam	Cerebellum	26	5'Flank	mt-Nd1	G	A	8554	1	0.000116904
chrM	2375	2375	D247	Elam	Cerebellum	26	5'Flank	mt-Nd1	G	A	8575	1	0.000116618
chrM	2398	2398	D247	Elam	Cerebellum	26	5'Flank	mt-Nd1	G	A	9159	1	0.000109182
chrM	2434	2434	D247	Elam	Cerebellum	26	5'Flank	mt-Nd1	G	A	9761	1	0.000102449
chrM	2464	2464	D247	Elam	Cerebellum	26	5'Flank	mt-Nd1	G	A	9675	1	0.000103359
chrM	2505	2505	D247	Elam	Cerebellum	26	5'Flank	mt-Nd1	G	A	9165	2	0.000218221
chrM	2524	2524	D247	Elam	Cerebellum	26	5'Flank	mt-Nd1	G	A	9433	1	0.000106011
chrM	2572	2572	D247	Elam	Cerebellum	26	5'Flank	mt-Nd1	G	A	10317	1	9.69274e-05
chrM	2588	2588	D247	Elam	Cerebellum	26	5'Flank	mt-Nd1	G	A	9889	1	0.000101122
chrM	2625	2625	D247	Elam	Cerebellum	26	5'Flank	mt-Nd1	A	G	8388	1	0.000119218
chrM	2683	2683	D247	Elam	Cerebellum	26	5'Flank	mt-Nd1	T	C	5901	1	0.000169463
chrM	2750	2750	D247	Elam	Cerebellum	26	5'Flank	mt-Nd1	A	T	5477	1	0.000182582
chrM	2796	2796	D247	Elam	Cerebellum	26	Missense_Mutation	mt-Nd1	G	A	5410	1	0.000184843
chrM	2857	2857	D247	Elam	Cerebellum	26	Missense_Mutation	mt-Nd1	G	A	7390	1	0.000135318
chrM	2868	2868	D247	Elam	Cerebellum	26	Missense_Mutation	mt-Nd1	G	A	7732	1	0.000129333
chrM	2892	2892	D247	Elam	Cerebellum	26	Missense_Mutation	mt-Nd1	C	T	8274	1	0.000120861
chrM	2916	2916	D247	Elam	Cerebellum	26	Missense_Mutation	mt-Nd1	T	C	8679	1	0.000115221
chrM	2970	2970	D247	Elam	Cerebellum	26	Missense_Mutation	mt-Nd1	G	A	9237	1	0.00010826
chrM	3007	3007	D247	Elam	Cerebellum	26	Nonsense_Mutation	mt-Nd1	G	A	10999	1	9.09174e-05
chrM	3053	3053	D247	Elam	Cerebellum	26	Silent	mt-Nd1	G	A	11886	1	8.41326e-05
chrM	3058	3058	D247	Elam	Cerebellum	26	Missense_Mutation	mt-Nd1	T	C	12053	1	8.29669e-05
chrM	3069	3069	D247	Elam	Cerebellum	26	Missense_Mutation	mt-Nd1	G	A	12759	1	7.8376e-05
chrM	3085	3085	D247	Elam	Cerebellum	26	Nonsense_Mutation	mt-Nd1	C	A	13106	1	7.63009e-05
chrM	3099	3099	D247	Elam	Cerebellum	26	Missense_Mutation	mt-Nd1	C	A	13221	1	7.56372e-05
chrM	3112	3112	D247	Elam	Cerebellum	26	Nonsense_Mutation	mt-Nd1	G	A	12532	1	7.97957e-05
chrM	3145	3145	D247	Elam	Cerebellum	26	Missense_Mutation	mt-Nd1	C	A	13955	1	7.16589e-05
chrM	3159	3159	D247	Elam	Cerebellum	26	Missense_Mutation	mt-Nd1	G	A	14074	1	7.1053e-05
chrM	3220	3220	D247	Elam	Cerebellum	26	Missense_Mutation	mt-Nd1	A	G	14083	1	7.10076e-05
chrM	3255	3255	D247	Elam	Cerebellum	26	Nonsense_Mutation	mt-Nd1	C	T	13712	1	7.29288e-05
chrM	3264	3264	D247	Elam	Cerebellum	26	Missense_Mutation	mt-Nd1	A	G	13847	1	7.22178e-05
chrM	3268	3268	D247	Elam	Cerebellum	26	Nonsense_Mutation	mt-Nd1	G	A	13929	1	7.17927e-05
chrM	3294	3294	D247	Elam	Cerebellum	26	Missense_Mutation	mt-Nd1	G	A	13899	1	7.19476e-05
chrM	3313	3313	D247	Elam	Cerebellum	26	Nonsense_Mutation	mt-Nd1	C	A	14085	1	7.09975e-05
chrM	3336	3336	D247	Elam	Cerebellum	26	Missense_Mutation	mt-Nd1	G	A	13271	2	0.000150705
chrM	3337	3337	D247	Elam	Cerebellum	26	Missense_Mutation	mt-Nd1	C	G	13246	1	7.54945e-05
chrM	3352	3352	D247	Elam	Cerebellum	26	Missense_Mutation	mt-Nd1	C	A	14027	1	7.12911e-05
chrM	3366	3366	D247	Elam	Cerebellum	26	Missense_Mutation	mt-Nd1	G	A	14738	1	6.78518e-05
chrM	3390	3390	D247	Elam	Cerebellum	26	Missense_Mutation	mt-Nd1	G	A	14596	1	6.85119e-05
chrM	3429	3429	D247	Elam	Cerebellum	26	Missense_Mutation	mt-Nd1	G	A	13470	1	7.4239e-05
chrM	3481	3481	D247	Elam	Cerebellum	26	Missense_Mutation	mt-Nd1	G	A	10036	1	9.96413e-05
chrM	3570	3570	D247	Elam	Cerebellum	26	Nonsense_Mutation	mt-Nd1	C	A	9440	1	0.000105932
chrM	3585	3585	D247	Elam	Cerebellum	26	Missense_Mutation	mt-Nd1	C	A	9334	1	0.000107135
chrM	3587	3587	D247	Elam	Cerebellum	26	Silent	mt-Nd1	C	A	9267	1	0.00010791
chrM	3686	3686	D247	Elam	Cerebellum	26	Silent	mt-Nd1	G	A	6054	1	0.00016518
chrM	3821	3821	D247	Elam	Cerebellum	26	3'Flank	mt-Nd1	G	A	5330	1	0.000187617
chrM	3834	3834	D247	Elam	Cerebellum	26	3'Flank	mt-Nd1	C	T	5383	1	0.00018577
chrM	3869	3869	D247	Elam	Cerebellum	26	3'Flank	mt-Nd1	C	T	6356	1	0.000157332
chrM	3872	3872	D247	Elam	Cerebellum	26	3'Flank	mt-Nd1	G	A	6295	1	0.000158856
chrM	3892	3892	D247	Elam	Cerebellum	26	3'Flank	mt-Nd1	G	A	7448	1	0.000134264
chrM	3936	3936	D247	Elam	Cerebellum	26	Missense_Mutation	mt-Nd2	T	C	10042	1	9.95818e-05
chrM	4004	4004	D247	Elam	Cerebellum	26	Missense_Mutation	mt-Nd2	G	A	12885	1	7.76096e-05
chrM	4007	4007	D247	Elam	Cerebellum	26	Missense_Mutation	mt-Nd2	G	A	12919	1	7.74054e-05
chrM	4013	4013	D247	Elam	Cerebellum	26	Missense_Mutation	mt-Nd2	G	C	13111	1	7.62718e-05
chrM	4030	4030	D247	Elam	Cerebellum	26	Silent	mt-Nd2	A	G	13881	1	7.20409e-05
chrM	4052	4052	D247	Elam	Cerebellum	26	Frame_Shift_Del	mt-Nd2	A	-	16258	4	0.000246033
chrM	4050	4052	D247	Elam	Cerebellum	26	Frame_Shift_Ins	mt-Nd2	-	A	16258	1	6.15082e-05
chrM	4079	4079	D247	Elam	Cerebellum	26	Missense_Mutation	mt-Nd2	G	A	17618	8	0.000454081
chrM	4094	4094	D247	Elam	Cerebellum	26	Missense_Mutation	mt-Nd2	G	T	18378	1	5.44129e-05
chrM	4094	4094	D247	Elam	Cerebellum	26	Missense_Mutation	mt-Nd2	G	A	18378	1	5.44129e-05
chrM	4103	4103	D247	Elam	Cerebellum	26	Missense_Mutation	mt-Nd2	G	A	18479	1	5.41155e-05
chrM	4131	4131	D247	Elam	Cerebellum	26	Missense_Mutation	mt-Nd2	C	A	18913	1	5.28737e-05
chrM	4195	4195	D247	Elam	Cerebellum	26	Frame_Shift_Del	mt-Nd2	C	-	16862	1	5.93049e-05
chrM	4239	4239	D247	Elam	Cerebellum	26	Frame_Shift_Del	mt-Nd2	C	-	15949	1	6.26999e-05
chrM	4275	4275	D247	Elam	Cerebellum	26	Missense_Mutation	mt-Nd2	G	A	15386	1	6.49942e-05
chrM	4311	4311	D247	Elam	Cerebellum	26	Nonsense_Mutation	mt-Nd2	G	A	14697	1	6.80411e-05
chrM	4470	4470	D247	Elam	Cerebellum	26	Missense_Mutation	mt-Nd2	A	T	13176	1	7.58956e-05
chrM	4476	4476	D247	Elam	Cerebellum	26	Missense_Mutation	mt-Nd2	G	A	13155	4	0.000304067
chrM	4508	4508	D247	Elam	Cerebellum	26	Missense_Mutation	mt-Nd2	T	C	12534	1	7.9783e-05
chrM	4561	4561	D247	Elam	Cerebellum	26	Missense_Mutation	mt-Nd2	C	A	11342	1	8.81679e-05
chrM	4572	4572	D247	Elam	Cerebellum	26	Missense_Mutation	mt-Nd2	T	C	11631	1	8.59771e-05
chrM	4590	4590	D247	Elam	Cerebellum	26	Missense_Mutation	mt-Nd2	C	T	11227	1	8.9071e-05
chrM	4659	4659	D247	Elam	Cerebellum	26	Missense_Mutation	mt-Nd2	T	A	9935	1	0.000100654
chrM	4662	4662	D247	Elam	Cerebellum	26	Missense_Mutation	mt-Nd2	C	A	9950	1	0.000100503
chrM	4707	4707	D247	Elam	Cerebellum	26	Frame_Shift_Del	mt-Nd2	T	-	9668	1	0.000103434
chrM	4740	4740	D247	Elam	Cerebellum	26	Missense_Mutation	mt-Nd2	T	C	9316	1	0.000107342
chrM	4797	4797	D247	Elam	Cerebellum	26	Missense_Mutation	mt-Nd2	G	A	10684	2	0.000187196
chrM	4932	4932	D247	Elam	Cerebellum	26	Frame_Shift_Del	mt-Nd2	C	-	11377	1	8.78966e-05
chrM	4954	4954	D247	Elam	Cerebellum	26	3'Flank	mt-Nd1	G	A	13298	1	7.51993e-05
chrM	4974	4974	D247	Elam	Cerebellum	26	3'Flank	mt-Nd1	C	T	13427	7	0.000521338
chrM	4988	4988	D247	Elam	Cerebellum	26	3'Flank	mt-Nd1	C	T	13463	1	7.42776e-05
chrM	5079	5079	D247	Elam	Cerebellum	26	3'Flank	mt-Nd1	A	-	9303	1	0.000107492
chrM	5172	5172	D247	Elam	Cerebellum	26	3'Flank	mt-Nd1	A	-	2343	107	0.0456679
chrM	5170	5172	D247	Elam	Cerebellum	26	3'Flank	mt-Nd1	-	A	2343	3	0.00128041
chrM	5171	5173	D247	Elam	Cerebellum	26	3'Flank	mt-Nd1	AA	-	2343	1	0.000426803
chrM	5269	5269	D247	Elam	Cerebellum	26	3'Flank	mt-Nd1	G	A	8314	1	0.000120279
chrM	5403	5403	D247	Elam	Cerebellum	26	Missense_Mutation	mt-Co1	G	A	12502	2	0.000159974
chrM	5419	5419	D247	Elam	Cerebellum	26	Missense_Mutation	mt-Co1	C	T	12746	1	7.8456e-05
chrM	5451	5451	D247	Elam	Cerebellum	26	Missense_Mutation	mt-Co1	G	A	13147	1	7.6063e-05
chrM	5520	5520	D247	Elam	Cerebellum	26	Missense_Mutation	mt-Co1	A	G	14226	1	7.02938e-05
chrM	5530	5532	D247	Elam	Cerebellum	26	Frame_Shift_Del	mt-Co1	CA	-	14293	1	6.99643e-05
chrM	5589	5589	D247	Elam	Cerebellum	26	Frame_Shift_Del	mt-Co1	G	-	16232	1	6.16067e-05
chrM	5604	5604	D247	Elam	Cerebellum	26	Missense_Mutation	mt-Co1	G	A	15840	1	6.31313e-05
chrM	5638	5638	D247	Elam	Cerebellum	26	Missense_Mutation	mt-Co1	T	C	15388	1	6.49857e-05
chrM	5679	5679	D247	Elam	Cerebellum	26	Missense_Mutation	mt-Co1	G	A	15292	1	6.53937e-05
chrM	5738	5738	D247	Elam	Cerebellum	26	Silent	mt-Co1	C	A	13902	1	7.19321e-05
chrM	5754	5754	D247	Elam	Cerebellum	26	Missense_Mutation	mt-Co1	G	T	13602	1	7.35186e-05
chrM	5804	5804	D247	Elam	Cerebellum	26	Silent	mt-Co1	A	G	13157	1	7.60052e-05
chrM	5827	5827	D247	Elam	Cerebellum	26	Missense_Mutation	mt-Co1	C	G	13240	1	7.55287e-05
chrM	5888	5888	D247	Elam	Cerebellum	26	Silent	mt-Co1	C	T	13733	1	7.28173e-05
chrM	6003	6003	D247	Elam	Cerebellum	26	Nonsense_Mutation	mt-Co1	G	A	14304	2	0.000139821
chrM	6005	6005	D247	Elam	Cerebellum	26	Silent	mt-Co1	G	A	14557	3	0.000206086
chrM	6044	6044	D247	Elam	Cerebellum	26	Silent	mt-Co1	G	A	15869	1	6.30159e-05
chrM	6103	6103	D247	Elam	Cerebellum	26	Missense_Mutation	mt-Co1	C	G	15645	1	6.39182e-05
chrM	6116	6116	D247	Elam	Cerebellum	26	Frame_Shift_Del	mt-Co1	A	-	15848	1	6.30994e-05
chrM	6134	6134	D247	Elam	Cerebellum	26	Silent	mt-Co1	C	A	15515	1	6.44538e-05
chrM	6147	6147	D247	Elam	Cerebellum	26	Missense_Mutation	mt-Co1	G	A	15561	1	6.42632e-05
chrM	6153	6153	D247	Elam	Cerebellum	26	Missense_Mutation	mt-Co1	G	A	15707	1	6.36659e-05
chrM	6214	6214	D247	Elam	Cerebellum	26	Missense_Mutation	mt-Co1	G	A	16698	1	5.98874e-05
chrM	6234	6234	D247	Elam	Cerebellum	26	Missense_Mutation	mt-Co1	G	A	17069	1	5.85857e-05
chrM	6285	6285	D247	Elam	Cerebellum	26	Missense_Mutation	mt-Co1	G	A	15903	1	6.28812e-05
chrM	6300	6300	D247	Elam	Cerebellum	26	Missense_Mutation	mt-Co1	G	A	15771	1	6.34075e-05
chrM	6318	6323	D247	Elam	Cerebellum	26	Frame_Shift_Del	mt-Co1	ATATT	-	15700	1	6.36943e-05
chrM	6355	6355	D247	Elam	Cerebellum	26	Missense_Mutation	mt-Co1	G	A	15597	2	0.00012823
chrM	6379	6379	D247	Elam	Cerebellum	26	Missense_Mutation	mt-Co1	G	C	15585	1	6.41643e-05
chrM	6390	6390	D247	Elam	Cerebellum	26	Nonsense_Mutation	mt-Co1	G	A	15662	1	6.38488e-05
chrM	6426	6426	D247	Elam	Cerebellum	26	Missense_Mutation	mt-Co1	C	T	15972	1	6.26096e-05
chrM	6450	6450	D247	Elam	Cerebellum	26	Missense_Mutation	mt-Co1	G	A	15690	3	0.000191205
chrM	6472	6472	D247	Elam	Cerebellum	26	Missense_Mutation	mt-Co1	C	T	15686	1	6.37511e-05
chrM	6517	6517	D247	Elam	Cerebellum	26	Missense_Mutation	mt-Co1	T	C	15288	3	0.000196232
chrM	6549	6549	D247	Elam	Cerebellum	26	Missense_Mutation	mt-Co1	A	G	14498	1	6.8975e-05
chrM	6570	6570	D247	Elam	Cerebellum	26	Missense_Mutation	mt-Co1	G	A	14528	1	6.88326e-05
chrM	6588	6588	D247	Elam	Cerebellum	26	Missense_Mutation	mt-Co1	G	A	14184	1	7.0502e-05
chrM	6605	6605	D247	Elam	Cerebellum	26	Silent	mt-Co1	C	T	14106	1	7.08918e-05
chrM	6631	6631	D247	Elam	Cerebellum	26	Missense_Mutation	mt-Co1	G	A	13473	1	7.42225e-05
chrM	6658	6658	D247	Elam	Cerebellum	26	Missense_Mutation	mt-Co1	C	A	12679	1	7.88706e-05
chrM	6697	6697	D247	Elam	Cerebellum	26	Missense_Mutation	mt-Co1	G	T	10666	1	9.37559e-05
chrM	6697	6697	D247	Elam	Cerebellum	26	Missense_Mutation	mt-Co1	G	A	10666	1	9.37559e-05
chrM	6700	6700	D247	Elam	Cerebellum	26	Nonsense_Mutation	mt-Co1	C	A	10986	1	9.10249e-05
chrM	6701	6703	D247	Elam	Cerebellum	26	Frame_Shift_Del	mt-Co1	TT	-	10973	1	9.11328e-05
chrM	6747	6747	D247	Elam	Cerebellum	26	Missense_Mutation	mt-Co1	G	A	9641	1	0.000103724
chrM	6766	6766	D247	Elam	Cerebellum	26	Missense_Mutation	mt-Co1	G	A	10171	2	0.000196637
chrM	6821	6821	D247	Elam	Cerebellum	26	Silent	mt-Co1	C	T	7640	1	0.00013089
chrM	6822	6822	D247	Elam	Cerebellum	26	Missense_Mutation	mt-Co1	C	G	7630	1	0.000131062
chrM	6843	6843	D247	Elam	Cerebellum	26	Missense_Mutation	mt-Co1	G	A	6957	1	0.00014374
chrM	6846	6846	D247	Elam	Cerebellum	26	Missense_Mutation	mt-Co1	G	C	6734	1	0.0001485
chrM	6982	6982	D247	Elam	Cerebellum	26	3'Flank	mt-Nd1	A	-	7257	1	0.000137798
chrM	6993	6993	D247	Elam	Cerebellum	26	3'Flank	mt-Nd1	C	A	7439	1	0.000134427
chrM	7043	7043	D247	Elam	Cerebellum	26	Missense_Mutation	mt-Co2	G	C	8077	1	0.000123808
chrM	7067	7067	D247	Elam	Cerebellum	26	Missense_Mutation	mt-Co2	G	A	8366	1	0.000119531
chrM	7089	7089	D247	Elam	Cerebellum	26	Missense_Mutation	mt-Co2	A	G	8869	1	0.000112752
chrM	7337	7337	D247	Elam	Cerebellum	26	Missense_Mutation	mt-Co2	G	A	13354	1	7.48839e-05
chrM	7400	7400	D247	Elam	Cerebellum	26	Missense_Mutation	mt-Co2	C	T	15147	1	6.60197e-05
chrM	7403	7403	D247	Elam	Cerebellum	26	Missense_Mutation	mt-Co2	G	A	15147	1	6.60197e-05
chrM	7413	7413	D247	Elam	Cerebellum	26	Missense_Mutation	mt-Co2	G	A	15983	1	6.25665e-05
chrM	7452	7452	D247	Elam	Cerebellum	26	Missense_Mutation	mt-Co2	A	G	16511	1	6.05657e-05
chrM	7502	7502	D247	Elam	Cerebellum	26	Missense_Mutation	mt-Co2	G	T	16276	1	6.14402e-05
chrM	7518	7518	D247	Elam	Cerebellum	26	Missense_Mutation	mt-Co2	G	A	16893	1	5.91961e-05
chrM	7532	7532	D247	Elam	Cerebellum	26	Missense_Mutation	mt-Co2	G	A	18195	1	5.49602e-05
chrM	7533	7533	D247	Elam	Cerebellum	26	Missense_Mutation	mt-Co2	C	T	18195	1	5.49602e-05
chrM	7545	7545	D247	Elam	Cerebellum	26	Missense_Mutation	mt-Co2	G	A	18295	1	5.46597e-05
chrM	7556	7556	D247	Elam	Cerebellum	26	Missense_Mutation	mt-Co2	G	T	19237	392	0.0203774
chrM	7557	7557	D247	Elam	Cerebellum	26	Missense_Mutation	mt-Co2	C	A	19270	1	5.18941e-05
chrM	7566	7566	D247	Elam	Cerebellum	26	Missense_Mutation	mt-Co2	C	T	19043	1	5.25127e-05
chrM	7580	7580	D247	Elam	Cerebellum	26	Nonsense_Mutation	mt-Co2	G	A	18851	1	5.30476e-05
chrM	7611	7611	D247	Elam	Cerebellum	26	Missense_Mutation	mt-Co2	G	A	20124	1	4.96919e-05
chrM	7626	7626	D247	Elam	Cerebellum	26	Missense_Mutation	mt-Co2	G	A	19777	1	5.05638e-05
chrM	7662	7662	D247	Elam	Cerebellum	26	Nonsense_Mutation	mt-Co2	A	G	18721	1	5.3416e-05
chrM	7670	7670	D247	Elam	Cerebellum	26	Missense_Mutation	mt-Co2	G	A	18451	1	5.41976e-05
chrM	7680	7680	D247	Elam	Cerebellum	26	Missense_Mutation	mt-Co2	C	A	17913	1	5.58254e-05
chrM	7709	7709	D247	Elam	Cerebellum	26	3'Flank	mt-Nd1	G	A	18624	1	5.36942e-05
chrM	7714	7714	D247	Elam	Cerebellum	26	3'Flank	mt-Nd1	G	A	18273	1	5.47256e-05
chrM	7768	7768	D247	Elam	Cerebellum	26	Silent	mt-Atp8	G	A	16623	1	6.01576e-05
chrM	7868	7873	D247	Elam	Cerebellum	26	Frame_Shift_Del	mt-Atp8	TGGCA	-	16414	1	6.09236e-05
chrM	7933	7933	D247	Elam	Cerebellum	26	Missense_Mutation	mt-Atp6	G	A	15511	1	6.44704e-05
chrM	7945	7945	D247	Elam	Cerebellum	26	Missense_Mutation	mt-Atp6	G	A	15378	1	6.5028e-05
chrM	7952	7952	D247	Elam	Cerebellum	26	Missense_Mutation	mt-Atp6	T	C	14569	1	6.86389e-05
chrM	7973	7973	D247	Elam	Cerebellum	26	Missense_Mutation	mt-Atp6	G	A	14334	1	6.97642e-05
chrM	7983	7983	D247	Elam	Cerebellum	26	Missense_Mutation	mt-Atp6	C	A	14143	1	7.07064e-05
chrM	7990	7990	D247	Elam	Cerebellum	26	Missense_Mutation	mt-Atp6	G	T	14010	1	7.13776e-05
chrM	8003	8003	D247	Elam	Cerebellum	26	Missense_Mutation	mt-Atp6	T	C	14388	1	6.95024e-05
chrM	8043	8043	D247	Elam	Cerebellum	26	Silent	mt-Atp6	C	T	14289	1	6.99839e-05
chrM	8082	8082	D247	Elam	Cerebellum	26	Silent	mt-Atp6	T	C	14100	1	7.0922e-05
chrM	8088	8088	D247	Elam	Cerebellum	26	Missense_Mutation	mt-Atp6	C	G	14146	1	7.06914e-05
chrM	8105	8105	D247	Elam	Cerebellum	26	Missense_Mutation	mt-Atp6	T	C	13721	1	7.2881e-05
chrM	8175	8175	D247	Elam	Cerebellum	26	Silent	mt-Atp6	T	C	13125	1	7.61905e-05
chrM	8190	8190	D247	Elam	Cerebellum	26	Missense_Mutation	mt-Atp6	A	T	13054	1	7.66049e-05
chrM	8263	8263	D247	Elam	Cerebellum	26	Missense_Mutation	mt-Atp6	G	A	13295	1	7.52162e-05
chrM	8303	8303	D247	Elam	Cerebellum	26	Missense_Mutation	mt-Atp6	C	G	12572	1	7.95418e-05
chrM	8320	8320	D247	Elam	Cerebellum	26	Missense_Mutation	mt-Atp6	G	T	12282	1	8.142e-05
chrM	8378	8378	D247	Elam	Cerebellum	26	Missense_Mutation	mt-Atp6	T	C	12060	3	0.000248756
chrM	8419	8419	D247	Elam	Cerebellum	26	Missense_Mutation	mt-Atp6	A	T	12702	1	7.87278e-05
chrM	8436	8436	D247	Elam	Cerebellum	26	Silent	mt-Atp6	A	G	13125	1	7.61905e-05
chrM	8496	8496	D247	Elam	Cerebellum	26	Silent	mt-Atp6	C	T	11978	1	8.34864e-05
chrM	8649	8649	D247	Elam	Cerebellum	26	Missense_Mutation	mt-Co3	C	A	10305	1	9.70403e-05
chrM	8653	8653	D247	Elam	Cerebellum	26	Nonsense_Mutation	mt-Co3	G	A	10284	1	9.72384e-05
chrM	8695	8695	D247	Elam	Cerebellum	26	Missense_Mutation	mt-Co3	G	A	10447	1	9.57213e-05
chrM	8700	8700	D247	Elam	Cerebellum	26	Missense_Mutation	mt-Co3	G	T	10467	1	9.55384e-05
chrM	8700	8700	D247	Elam	Cerebellum	26	Missense_Mutation	mt-Co3	G	C	10467	1	9.55384e-05
chrM	8719	8719	D247	Elam	Cerebellum	26	Missense_Mutation	mt-Co3	A	G	10508	1	9.51656e-05
chrM	8720	8720	D247	Elam	Cerebellum	26	Silent	mt-Co3	T	C	10524	1	9.50209e-05
chrM	8743	8743	D247	Elam	Cerebellum	26	Missense_Mutation	mt-Co3	G	C	10862	1	9.20641e-05
chrM	8812	8812	D247	Elam	Cerebellum	26	Missense_Mutation	mt-Co3	G	A	11321	1	8.83314e-05
chrM	8834	8834	D247	Elam	Cerebellum	26	Silent	mt-Co3	A	G	11498	1	8.69716e-05
chrM	8868	8868	D247	Elam	Cerebellum	26	Missense_Mutation	mt-Co3	G	A	12717	1	7.86349e-05
chrM	8892	8892	D247	Elam	Cerebellum	26	Nonsense_Mutation	mt-Co3	G	A	13260	1	7.54148e-05
chrM	8893	8893	D247	Elam	Cerebellum	26	Missense_Mutation	mt-Co3	G	A	13285	1	7.52729e-05
chrM	8928	8928	D247	Elam	Cerebellum	26	Missense_Mutation	mt-Co3	C	A	13857	1	7.21657e-05
chrM	8952	8952	D247	Elam	Cerebellum	26	Missense_Mutation	mt-Co3	T	C	13919	1	7.18442e-05
chrM	9072	9072	D247	Elam	Cerebellum	26	Missense_Mutation	mt-Co3	C	G	13789	1	7.25216e-05
chrM	9100	9100	D247	Elam	Cerebellum	26	Missense_Mutation	mt-Co3	T	C	13330	1	7.50188e-05
chrM	9166	9166	D247	Elam	Cerebellum	26	Missense_Mutation	mt-Co3	C	A	13443	1	7.43882e-05
chrM	9238	9238	D247	Elam	Cerebellum	26	Missense_Mutation	mt-Co3	G	A	14629	2	0.000136715
chrM	9268	9268	D247	Elam	Cerebellum	26	Missense_Mutation	mt-Co3	G	A	15062	1	6.63922e-05
chrM	9286	9288	D247	Elam	Cerebellum	26	Frame_Shift_Del	mt-Co3	CA	-	15430	1	6.48088e-05
chrM	9319	9319	D247	Elam	Cerebellum	26	Missense_Mutation	mt-Co3	C	A	14556	1	6.87002e-05
chrM	9333	9333	D247	Elam	Cerebellum	26	Missense_Mutation	mt-Co3	C	T	14025	1	7.13012e-05
chrM	9345	9345	D247	Elam	Cerebellum	26	Missense_Mutation	mt-Co3	G	A	13715	1	7.29129e-05
chrM	9379	9379	D247	Elam	Cerebellum	26	Nonsense_Mutation	mt-Co3	G	A	12592	1	7.94155e-05
chrM	9384	9384	D247	Elam	Cerebellum	26	Nonsense_Mutation	mt-Co3	G	A	12162	1	8.22233e-05
chrM	9446	9446	D247	Elam	Cerebellum	26	3'Flank	mt-Nd2	C	G	11430	1	8.74891e-05
chrM	9449	9449	D247	Elam	Cerebellum	26	3'Flank	mt-Nd2	G	A	11416	2	0.000175193
chrM	9526	9526	D247	Elam	Cerebellum	26	Nonsense_Mutation	mt-Nd3	G	A	10788	1	9.26956e-05
chrM	9660	9660	D247	Elam	Cerebellum	26	Missense_Mutation	mt-Nd3	G	A	10188	1	9.81547e-05
chrM	9781	9781	D247	Elam	Cerebellum	26	Frame_Shift_Del	mt-Nd3	A	-	11458	1	8.72753e-05
chrM	9792	9792	D247	Elam	Cerebellum	26	Missense_Mutation	mt-Nd3	G	A	11347	1	8.8129e-05
chrM	9821	9821	D247	Elam	Cerebellum	26	3'Flank	mt-Nd2	A	-	11406	2	0.000175346
chrM	9858	9858	D247	Elam	Cerebellum	26	3'Flank	mt-Nd2	G	T	12109	1	8.25832e-05
chrM	9897	9897	D247	Elam	Cerebellum	26	Silent	mt-Nd4l	C	T	13140	1	7.61035e-05
chrM	9949	9949	D247	Elam	Cerebellum	26	Missense_Mutation	mt-Nd4l	C	T	14552	1	6.87191e-05
chrM	9971	9971	D247	Elam	Cerebellum	26	Missense_Mutation	mt-Nd4l	G	A	15106	1	6.61989e-05
chrM	9984	9988	D247	Elam	Cerebellum	26	Frame_Shift_Del	mt-Nd4l	GTAT	-	15368	1	6.50703e-05
chrM	9985	9985	D247	Elam	Cerebellum	26	Missense_Mutation	mt-Nd4l	G	T	15431	1	6.48046e-05
chrM	9995	9995	D247	Elam	Cerebellum	26	Missense_Mutation	mt-Nd4l	T	C	15618	1	6.40287e-05
chrM	9998	9998	D247	Elam	Cerebellum	26	Missense_Mutation	mt-Nd4l	T	C	15788	1	6.33392e-05
chrM	10084	10084	D247	Elam	Cerebellum	26	Missense_Mutation	mt-Nd4l	G	A	19743	1	5.06509e-05
chrM	10090	10090	D247	Elam	Cerebellum	26	Missense_Mutation	mt-Nd4l	G	A	19634	1	5.09321e-05
chrM	10093	10093	D247	Elam	Cerebellum	26	Missense_Mutation	mt-Nd4l	G	A	19520	1	5.12295e-05
chrM	10213	10213	D247	Elam	Cerebellum	26	Nonsense_Mutation	mt-Nd4	G	A	15559	1	6.42715e-05
chrM	10227	10227	D247	Elam	Cerebellum	26	Frame_Shift_Del	mt-Nd4	A	-	17097	1	5.84898e-05
chrM	10226	10230	D247	Elam	Cerebellum	26	Frame_Shift_Del	mt-Nd4	AAAA	-	17097	1	5.84898e-05
chrM	10270	10270	D247	Elam	Cerebellum	26	Missense_Mutation	mt-Nd4	G	T	15941	1	6.27313e-05
chrM	10270	10270	D247	Elam	Cerebellum	26	Missense_Mutation	mt-Nd4	G	A	15941	1	6.27313e-05
chrM	10311	10311	D247	Elam	Cerebellum	26	Missense_Mutation	mt-Nd4	T	C	14593	1	6.8526e-05
chrM	10330	10330	D247	Elam	Cerebellum	26	Missense_Mutation	mt-Nd4	T	C	13744	1	7.2759e-05
chrM	10385	10385	D247	Elam	Cerebellum	26	Silent	mt-Nd4	G	A	12583	1	7.94723e-05
chrM	10406	10406	D247	Elam	Cerebellum	26	Silent	mt-Nd4	C	T	12438	1	8.03988e-05
chrM	10418	10418	D247	Elam	Cerebellum	26	Frame_Shift_Del	mt-Nd4	A	-	12458	2	0.000160539
chrM	10570	10570	D247	Elam	Cerebellum	26	Missense_Mutation	mt-Nd4	G	A	12443	1	8.03665e-05
chrM	10674	10674	D247	Elam	Cerebellum	26	Missense_Mutation	mt-Nd4	C	T	13570	1	7.3692e-05
chrM	10681	10681	D247	Elam	Cerebellum	26	Missense_Mutation	mt-Nd4	G	A	13467	1	7.42556e-05
chrM	10721	10721	D247	Elam	Cerebellum	26	Silent	mt-Nd4	C	T	13941	1	7.17309e-05
chrM	10762	10762	D247	Elam	Cerebellum	26	Missense_Mutation	mt-Nd4	G	A	13039	1	7.6693e-05
chrM	10798	10798	D247	Elam	Cerebellum	26	Missense_Mutation	mt-Nd4	G	A	14002	1	7.14184e-05
chrM	10821	10821	D247	Elam	Cerebellum	26	Missense_Mutation	mt-Nd4	G	A	15185	2	0.000131709
chrM	10846	10846	D247	Elam	Cerebellum	26	Missense_Mutation	mt-Nd4	G	A	16187	1	6.1778e-05
chrM	10847	10847	D247	Elam	Cerebellum	26	Silent	mt-Nd4	G	A	16221	1	6.16485e-05
chrM	10962	10962	D247	Elam	Cerebellum	26	Silent	mt-Nd4	C	T	15786	1	6.33473e-05
chrM	11025	11025	D247	Elam	Cerebellum	26	Missense_Mutation	mt-Nd4	G	A	17688	1	5.65355e-05
chrM	11041	11041	D247	Elam	Cerebellum	26	Missense_Mutation	mt-Nd4	G	A	17600	1	5.68182e-05
chrM	11056	11056	D247	Elam	Cerebellum	26	Missense_Mutation	mt-Nd4	T	C	17217	1	5.80821e-05
chrM	11097	11097	D247	Elam	Cerebellum	26	Nonsense_Mutation	mt-Nd4	G	A	15308	1	6.53253e-05
chrM	11118	11118	D247	Elam	Cerebellum	26	Missense_Mutation	mt-Nd4	G	A	15076	1	6.63306e-05
chrM	11222	11222	D247	Elam	Cerebellum	26	Missense_Mutation	mt-Nd4	C	G	17779	1	5.62461e-05
chrM	11239	11239	D247	Elam	Cerebellum	26	Missense_Mutation	mt-Nd4	G	T	17032	1	5.8713e-05
chrM	11250	11250	D247	Elam	Cerebellum	26	Missense_Mutation	mt-Nd4	G	A	16945	1	5.90145e-05
chrM	11274	11274	D247	Elam	Cerebellum	26	Frame_Shift_Del	mt-Nd4	C	-	12699	1	7.87464e-05
chrM	11295	11295	D247	Elam	Cerebellum	26	Missense_Mutation	mt-Nd4	G	T	13440	1	7.44048e-05
chrM	11295	11295	D247	Elam	Cerebellum	26	Nonsense_Mutation	mt-Nd4	G	A	13440	1	7.44048e-05
chrM	11451	11453	D247	Elam	Cerebellum	26	Frame_Shift_Del	mt-Nd4	CA	-	11369	4	0.000351834
chrM	11493	11493	D247	Elam	Cerebellum	26	Missense_Mutation	mt-Nd4	C	T	10923	1	9.15499e-05
chrM	11560	11560	D247	Elam	Cerebellum	26	3'Flank	mt-Co1	A	-	9291	1	0.000107631
chrM	11619	11619	D247	Elam	Cerebellum	26	3'Flank	mt-Co1	G	A	8907	1	0.000112271
chrM	11650	11650	D247	Elam	Cerebellum	26	3'Flank	mt-Co1	G	A	8543	1	0.000117055
chrM	11688	11688	D247	Elam	Cerebellum	26	3'Flank	mt-Co1	G	C	8161	1	0.000122534
chrM	11840	11840	D247	Elam	Cerebellum	26	Silent	mt-Nd5	A	G	8910	1	0.000112233
chrM	11919	11919	D247	Elam	Cerebellum	26	Missense_Mutation	mt-Nd5	G	A	8462	1	0.000118175
chrM	11939	11939	D247	Elam	Cerebellum	26	Silent	mt-Nd5	G	A	8708	1	0.000114837
chrM	12045	12045	D247	Elam	Cerebellum	26	Missense_Mutation	mt-Nd5	C	A	9092	1	0.000109987
chrM	12151	12151	D247	Elam	Cerebellum	26	Frame_Shift_Del	mt-Nd5	T	-	10563	1	9.46701e-05
chrM	12169	12169	D247	Elam	Cerebellum	26	Missense_Mutation	mt-Nd5	G	A	10168	1	9.83478e-05
chrM	12183	12183	D247	Elam	Cerebellum	26	Nonsense_Mutation	mt-Nd5	G	A	10074	1	9.92654e-05
chrM	12194	12194	D247	Elam	Cerebellum	26	Silent	mt-Nd5	T	C	13023	1	7.67872e-05
chrM	12215	12215	D247	Elam	Cerebellum	26	Silent	mt-Nd5	G	A	13548	1	7.38116e-05
chrM	12219	12219	D247	Elam	Cerebellum	26	Nonsense_Mutation	mt-Nd5	G	A	13692	1	7.30353e-05
chrM	12243	12243	D247	Elam	Cerebellum	26	Missense_Mutation	mt-Nd5	G	A	14385	1	6.95169e-05
chrM	12282	12282	D247	Elam	Cerebellum	26	Nonsense_Mutation	mt-Nd5	G	A	13643	2	0.000146595
chrM	12283	12283	D247	Elam	Cerebellum	26	Missense_Mutation	mt-Nd5	G	A	13676	1	7.31208e-05
chrM	12306	12306	D247	Elam	Cerebellum	26	Frame_Shift_Del	mt-Nd5	T	-	14506	1	6.8937e-05
chrM	12365	12365	D247	Elam	Cerebellum	26	Silent	mt-Nd5	C	T	12871	1	7.7694e-05
chrM	12376	12376	D247	Elam	Cerebellum	26	Missense_Mutation	mt-Nd5	C	T	13175	1	7.59013e-05
chrM	12424	12424	D247	Elam	Cerebellum	26	Missense_Mutation	mt-Nd5	G	A	16198	2	0.000123472
chrM	12447	12447	D247	Elam	Cerebellum	26	Missense_Mutation	mt-Nd5	G	C	16848	1	5.93542e-05
chrM	12457	12457	D247	Elam	Cerebellum	26	Missense_Mutation	mt-Nd5	G	A	16935	1	5.90493e-05
chrM	12468	12468	D247	Elam	Cerebellum	26	Missense_Mutation	mt-Nd5	G	A	17256	1	5.79509e-05
chrM	12472	12472	D247	Elam	Cerebellum	26	Missense_Mutation	mt-Nd5	C	T	17353	1	5.76269e-05
chrM	12531	12531	D247	Elam	Cerebellum	26	Missense_Mutation	mt-Nd5	C	T	15759	1	6.34558e-05
chrM	12539	12539	D247	Elam	Cerebellum	26	Silent	mt-Nd5	C	T	15977	1	6.259e-05
chrM	12547	12561	D247	Elam	Cerebellum	26	Frame_Shift_Del	mt-Nd5	TAATAACTTTATTT	-	18046	1	5.54139e-05
chrM	12613	12613	D247	Elam	Cerebellum	26	Missense_Mutation	mt-Nd5	G	A	20217	1	4.94633e-05
chrM	12630	12630	D247	Elam	Cerebellum	26	Missense_Mutation	mt-Nd5	G	C	20262	1	4.93535e-05
chrM	12636	12636	D247	Elam	Cerebellum	26	Frame_Shift_Del	mt-Nd5	A	-	20440	2	9.78474e-05
chrM	12654	12654	D247	Elam	Cerebellum	26	Missense_Mutation	mt-Nd5	T	C	19939	1	5.0153e-05
chrM	12672	12672	D247	Elam	Cerebellum	26	Missense_Mutation	mt-Nd5	G	A	18014	1	5.55124e-05
chrM	12715	12715	D247	Elam	Cerebellum	26	Missense_Mutation	mt-Nd5	C	T	17767	1	5.62841e-05
chrM	12750	12750	D247	Elam	Cerebellum	26	Missense_Mutation	mt-Nd5	G	A	18107	1	5.52273e-05
chrM	12771	12771	D247	Elam	Cerebellum	26	Missense_Mutation	mt-Nd5	G	A	18943	1	5.27899e-05
chrM	12783	12783	D247	Elam	Cerebellum	26	Missense_Mutation	mt-Nd5	C	A	19255	1	5.19346e-05
chrM	12792	12792	D247	Elam	Cerebellum	26	Missense_Mutation	mt-Nd5	G	A	19233	1	5.1994e-05
chrM	12801	12801	D247	Elam	Cerebellum	26	Nonsense_Mutation	mt-Nd5	C	T	19103	1	5.23478e-05
chrM	12824	12824	D247	Elam	Cerebellum	26	Silent	mt-Nd5	C	T	18641	1	5.36452e-05
chrM	12857	12857	D247	Elam	Cerebellum	26	Missense_Mutation	mt-Nd5	C	A	17998	1	5.55617e-05
chrM	12862	12862	D247	Elam	Cerebellum	26	Missense_Mutation	mt-Nd5	T	C	18047	1	5.54109e-05
chrM	12871	12871	D247	Elam	Cerebellum	26	Missense_Mutation	mt-Nd5	G	A	17470	1	5.7241e-05
chrM	12877	12877	D247	Elam	Cerebellum	26	Missense_Mutation	mt-Nd5	C	A	17251	1	5.79677e-05
chrM	12945	12945	D247	Elam	Cerebellum	26	Missense_Mutation	mt-Nd5	T	C	17870	1	5.59597e-05
chrM	12952	12952	D247	Elam	Cerebellum	26	Missense_Mutation	mt-Nd5	C	G	17859	1	5.59942e-05
chrM	12956	12956	D247	Elam	Cerebellum	26	Silent	mt-Nd5	C	T	17973	1	5.5639e-05
chrM	12963	12963	D247	Elam	Cerebellum	26	Missense_Mutation	mt-Nd5	G	A	18056	1	5.53833e-05
chrM	12963	12963	D247	Elam	Cerebellum	26	Missense_Mutation	mt-Nd5	G	T	18056	1	5.53833e-05
chrM	12976	12976	D247	Elam	Cerebellum	26	Nonsense_Mutation	mt-Nd5	C	G	18006	1	5.5537e-05
chrM	12979	12979	D247	Elam	Cerebellum	26	Missense_Mutation	mt-Nd5	T	C	18012	1	5.55185e-05
chrM	12991	12991	D247	Elam	Cerebellum	26	Missense_Mutation	mt-Nd5	C	T	17698	1	5.65036e-05
chrM	13028	13028	D247	Elam	Cerebellum	26	Missense_Mutation	mt-Nd5	C	G	18362	1	5.44603e-05
chrM	13045	13045	D247	Elam	Cerebellum	26	Missense_Mutation	mt-Nd5	C	G	17636	1	5.67022e-05
chrM	13048	13050	D247	Elam	Cerebellum	26	Frame_Shift_Del	mt-Nd5	TT	-	15890	1	6.29327e-05
chrM	13123	13123	D247	Elam	Cerebellum	26	Missense_Mutation	mt-Nd5	G	A	16893	1	5.91961e-05
chrM	13140	13140	D247	Elam	Cerebellum	26	Missense_Mutation	mt-Nd5	G	A	16497	1	6.06171e-05
chrM	13168	13168	D247	Elam	Cerebellum	26	Missense_Mutation	mt-Nd5	G	T	16642	1	6.00889e-05
chrM	13176	13176	D247	Elam	Cerebellum	26	Missense_Mutation	mt-Nd5	G	A	16685	1	5.99341e-05
chrM	13214	13216	D247	Elam	Cerebellum	26	Frame_Shift_Ins	mt-Nd5	-	TTAT	15624	1	6.40041e-05
chrM	13216	13216	D247	Elam	Cerebellum	26	Missense_Mutation	mt-Nd5	T	A	15562	1	6.42591e-05
chrM	13231	13231	D247	Elam	Cerebellum	26	Missense_Mutation	mt-Nd5	G	A	15231	2	0.000131311
chrM	13235	13235	D247	Elam	Cerebellum	26	Missense_Mutation	mt-Nd5	C	A	15183	1	6.58631e-05
chrM	13309	13309	D247	Elam	Cerebellum	26	Missense_Mutation	mt-Nd5	C	G	14568	1	6.86436e-05
chrM	13322	13322	D247	Elam	Cerebellum	26	Silent	mt-Nd5	G	A	14236	1	7.02445e-05
chrM	13345	13345	D247	Elam	Cerebellum	26	Missense_Mutation	mt-Nd5	G	A	13863	1	7.21345e-05
chrM	13448	13448	D247	Elam	Cerebellum	26	Silent	mt-Nd5	T	C	13391	1	7.4677e-05
chrM	13486	13486	D247	Elam	Cerebellum	26	Missense_Mutation	mt-Nd5	G	A	12406	1	8.06062e-05
chrM	13502	13507	D247	Elam	Cerebellum	26	Frame_Shift_Del	mt-Nd5	TTTAT	-	12197	1	8.19874e-05
chrM	13570	13570	D247	Elam	Cerebellum	26	Silent	mt-Nd6	G	A	13294	1	7.52219e-05
chrM	13588	13588	D247	Elam	Cerebellum	26	Silent	mt-Nd6	C	T	13835	1	7.22804e-05
chrM	13654	13654	D247	Elam	Cerebellum	26	Frame_Shift_Del	mt-Nd6	A	-	13841	1	7.22491e-05
chrM	13668	13668	D247	Elam	Cerebellum	26	Missense_Mutation	mt-Nd6	A	T	14799	1	6.75721e-05
chrM	13708	13708	D247	Elam	Cerebellum	26	Silent	mt-Nd6	T	C	14000	1	7.14286e-05
chrM	13752	13754	D247	Elam	Cerebellum	26	Frame_Shift_Del	mt-Nd6	AA	-	12970	2	0.000154202
chrM	13766	13766	D247	Elam	Cerebellum	26	Frame_Shift_Del	mt-Nd6	A	-	14545	1	6.87521e-05
chrM	13789	13789	D247	Elam	Cerebellum	26	Silent	mt-Nd6	C	T	13824	1	7.2338e-05
chrM	13793	13793	D247	Elam	Cerebellum	26	Missense_Mutation	mt-Nd6	A	T	13901	1	7.19373e-05
chrM	13814	13814	D247	Elam	Cerebellum	26	Missense_Mutation	mt-Nd6	C	A	14065	1	7.10985e-05
chrM	13818	13818	D247	Elam	Cerebellum	26	Missense_Mutation	mt-Nd6	T	C	14019	1	7.13318e-05
chrM	13829	13829	D247	Elam	Cerebellum	26	Missense_Mutation	mt-Nd6	G	A	14207	1	7.03878e-05
chrM	13835	13835	D247	Elam	Cerebellum	26	Missense_Mutation	mt-Nd6	G	A	14425	1	6.93241e-05
chrM	13836	13836	D247	Elam	Cerebellum	26	Missense_Mutation	mt-Nd6	G	A	14439	1	6.92569e-05
chrM	13850	13850	D247	Elam	Cerebellum	26	Missense_Mutation	mt-Nd6	G	A	14576	1	6.86059e-05
chrM	13850	13850	D247	Elam	Cerebellum	26	Missense_Mutation	mt-Nd6	G	T	14576	1	6.86059e-05
chrM	13859	13859	D247	Elam	Cerebellum	26	Missense_Mutation	mt-Nd6	G	A	14547	1	6.87427e-05
chrM	13883	13885	D247	Elam	Cerebellum	26	Frame_Shift_Ins	mt-Nd6	-	C	12638	1	7.91264e-05
chrM	13891	13891	D247	Elam	Cerebellum	26	Frame_Shift_Del	mt-Nd6	T	-	12625	1	7.92079e-05
chrM	13925	13925	D247	Elam	Cerebellum	26	Missense_Mutation	mt-Nd6	G	A	14924	2	0.000134012
chrM	13998	13998	D247	Elam	Cerebellum	26	Missense_Mutation	mt-Nd6	G	A	15906	1	6.28694e-05
chrM	14008	14008	D247	Elam	Cerebellum	26	Missense_Mutation	mt-Nd6	T	A	16119	1	6.20386e-05
chrM	14022	14022	D247	Elam	Cerebellum	26	Missense_Mutation	mt-Nd6	G	A	14497	1	6.89798e-05
chrM	14083	14083	D247	Elam	Cerebellum	26	3'Flank	mt-Co3	G	A	15418	1	6.48593e-05
chrM	14095	14095	D247	Elam	Cerebellum	26	3'Flank	mt-Co3	G	A	16179	1	6.18085e-05
chrM	14118	14118	D247	Elam	Cerebellum	26	3'Flank	mt-Co3	G	A	16919	1	5.91051e-05
chrM	14149	14149	D247	Elam	Cerebellum	26	Missense_Mutation	mt-Cytb	C	A	17473	1	5.72312e-05
chrM	14215	14215	D247	Elam	Cerebellum	26	Missense_Mutation	mt-Cytb	C	T	15971	1	6.26135e-05
chrM	14242	14242	D247	Elam	Cerebellum	26	Missense_Mutation	mt-Cytb	T	C	16807	1	5.9499e-05
chrM	14248	14248	D247	Elam	Cerebellum	26	Missense_Mutation	mt-Cytb	C	T	16908	1	5.91436e-05
chrM	14250	14250	D247	Elam	Cerebellum	26	Missense_Mutation	mt-Cytb	C	T	16855	1	5.93296e-05
chrM	14259	14259	D247	Elam	Cerebellum	26	Missense_Mutation	mt-Cytb	G	A	16990	2	0.000117716
chrM	14273	14273	D247	Elam	Cerebellum	26	Silent	mt-Cytb	C	A	17159	1	5.82785e-05
chrM	14282	14282	D247	Elam	Cerebellum	26	Silent	mt-Cytb	T	C	17200	1	5.81395e-05
chrM	14316	14316	D247	Elam	Cerebellum	26	Missense_Mutation	mt-Cytb	G	A	17410	2	0.000114877
chrM	14358	14358	D247	Elam	Cerebellum	26	Missense_Mutation	mt-Cytb	G	A	16821	1	5.94495e-05
chrM	14372	14372	D247	Elam	Cerebellum	26	Silent	mt-Cytb	G	A	16516	3	0.000181642
chrM	14422	14422	D247	Elam	Cerebellum	26	Missense_Mutation	mt-Cytb	G	A	16767	1	5.9641e-05
chrM	14443	14443	D247	Elam	Cerebellum	26	Missense_Mutation	mt-Cytb	G	A	16322	2	0.000122534
chrM	14491	14491	D247	Elam	Cerebellum	26	Missense_Mutation	mt-Cytb	G	A	17849	1	5.60255e-05
chrM	14508	14508	D247	Elam	Cerebellum	26	Missense_Mutation	mt-Cytb	G	A	17771	1	5.62715e-05
chrM	14511	14511	D247	Elam	Cerebellum	26	Missense_Mutation	mt-Cytb	G	A	17973	1	5.5639e-05
chrM	14523	14523	D247	Elam	Cerebellum	26	Missense_Mutation	mt-Cytb	G	A	18203	1	5.4936e-05
chrM	14551	14551	D247	Elam	Cerebellum	26	Missense_Mutation	mt-Cytb	G	A	18291	1	5.46717e-05
chrM	14569	14569	D247	Elam	Cerebellum	26	Missense_Mutation	mt-Cytb	G	A	18319	1	5.45881e-05
chrM	14573	14573	D247	Elam	Cerebellum	26	Silent	mt-Cytb	C	A	18304	1	5.46329e-05
chrM	14584	14584	D247	Elam	Cerebellum	26	Nonsense_Mutation	mt-Cytb	C	G	18311	1	5.4612e-05
chrM	14584	14584	D247	Elam	Cerebellum	26	Missense_Mutation	mt-Cytb	C	T	18311	1	5.4612e-05
chrM	14617	14617	D247	Elam	Cerebellum	26	Missense_Mutation	mt-Cytb	C	T	18228	1	5.48607e-05
chrM	14639	14639	D247	Elam	Cerebellum	26	Silent	mt-Cytb	A	G	19819	1	5.04566e-05
chrM	14641	14641	D247	Elam	Cerebellum	26	Missense_Mutation	mt-Cytb	G	A	19934	1	5.01655e-05
chrM	14642	14642	D247	Elam	Cerebellum	26	Silent	mt-Cytb	G	A	19950	1	5.01253e-05
chrM	14661	14661	D247	Elam	Cerebellum	26	Missense_Mutation	mt-Cytb	G	A	21985	1	4.54856e-05
chrM	14726	14726	D247	Elam	Cerebellum	26	Missense_Mutation	mt-Cytb	C	A	22059	1	4.5333e-05
chrM	14727	14727	D247	Elam	Cerebellum	26	Missense_Mutation	mt-Cytb	G	A	22103	1	4.52427e-05
chrM	14748	14748	D247	Elam	Cerebellum	26	Missense_Mutation	mt-Cytb	G	A	22047	1	4.53576e-05
chrM	14766	14766	D247	Elam	Cerebellum	26	Missense_Mutation	mt-Cytb	C	T	20278	1	4.93145e-05
chrM	14770	14770	D247	Elam	Cerebellum	26	Missense_Mutation	mt-Cytb	C	A	20067	1	4.98331e-05
chrM	14784	14784	D247	Elam	Cerebellum	26	Missense_Mutation	mt-Cytb	G	A	18642	1	5.36423e-05
chrM	14787	14787	D247	Elam	Cerebellum	26	Missense_Mutation	mt-Cytb	G	A	18693	1	5.3496e-05
chrM	14790	14790	D247	Elam	Cerebellum	26	Missense_Mutation	mt-Cytb	G	A	18632	1	5.36711e-05
chrM	14808	14808	D247	Elam	Cerebellum	26	Missense_Mutation	mt-Cytb	C	T	17862	1	5.59848e-05
chrM	14811	14811	D247	Elam	Cerebellum	26	Frame_Shift_Del	mt-Cytb	T	-	17909	2	0.000111676
chrM	14810	14810	D247	Elam	Cerebellum	26	Silent	mt-Cytb	C	T	17909	1	5.58378e-05
chrM	14815	14815	D247	Elam	Cerebellum	26	Missense_Mutation	mt-Cytb	A	G	18157	1	5.50752e-05
chrM	14835	14835	D247	Elam	Cerebellum	26	Missense_Mutation	mt-Cytb	G	A	17712	1	5.64589e-05
chrM	14882	14882	D247	Elam	Cerebellum	26	Silent	mt-Cytb	C	T	16349	2	0.000122332
chrM	14886	14886	D247	Elam	Cerebellum	26	Missense_Mutation	mt-Cytb	G	A	16179	1	6.18085e-05
chrM	14904	14904	D247	Elam	Cerebellum	26	Missense_Mutation	mt-Cytb	G	A	16277	1	6.14364e-05
chrM	14940	14940	D247	Elam	Cerebellum	26	Frame_Shift_Del	mt-Cytb	C	-	14271	1	7.00722e-05
chrM	14959	14959	D247	Elam	Cerebellum	26	Missense_Mutation	mt-Cytb	G	C	14962	1	6.6836e-05
chrM	15010	15010	D247	Elam	Cerebellum	26	Missense_Mutation	mt-Cytb	G	A	14215	1	7.03482e-05
chrM	15012	15012	D247	Elam	Cerebellum	26	Missense_Mutation	mt-Cytb	G	A	14143	1	7.07064e-05
chrM	15034	15036	D247	Elam	Cerebellum	26	Frame_Shift_Del	mt-Cytb	TA	-	14300	1	6.99301e-05
chrM	15082	15082	D247	Elam	Cerebellum	26	Missense_Mutation	mt-Cytb	G	A	14149	1	7.06764e-05
chrM	15116	15116	D247	Elam	Cerebellum	26	Silent	mt-Cytb	G	A	13793	1	7.25005e-05
chrM	15159	15159	D247	Elam	Cerebellum	26	Frame_Shift_Del	mt-Cytb	G	-	13067	1	7.65287e-05
chrM	15163	15163	D247	Elam	Cerebellum	26	Missense_Mutation	mt-Cytb	G	A	12616	1	7.92644e-05
chrM	15175	15175	D247	Elam	Cerebellum	26	Missense_Mutation	mt-Cytb	A	T	12601	2	0.000158718
chrM	15193	15193	D247	Elam	Cerebellum	26	Frame_Shift_Del	mt-Cytb	T	-	12376	1	8.08016e-05
chrM	15196	15196	D247	Elam	Cerebellum	26	Missense_Mutation	mt-Cytb	G	A	12230	1	8.17661e-05
chrM	15230	15230	D247	Elam	Cerebellum	26	Missense_Mutation	mt-Cytb	C	G	11118	1	8.99442e-05
chrM	15265	15267	D247	Elam	Cerebellum	26	Frame_Shift_Ins	mt-Cytb	-	A	10578	1	9.45358e-05
chrM	15266	15268	D247	Elam	Cerebellum	26	Frame_Shift_Del	mt-Cytb	AA	-	10578	1	9.45358e-05
chrM	15269	15269	D247	Elam	Cerebellum	26	Silent	mt-Cytb	A	G	10495	1	9.52835e-05
chrM	15284	15284	D247	Elam	Cerebellum	26	Silent	mt-Cytb	T	C	10082	1	9.91867e-05
chrM	15294	15294	D247	Elam	Cerebellum	26	3'Flank	mt-Nd4	G	T	9578	1	0.000104406
chrM	15316	15316	D247	Elam	Cerebellum	26	3'Flank	mt-Nd4	T	C	9229	318	0.0344566
chrM	15383	15383	D247	Elam	Cerebellum	26	3'Flank	mt-Nd4	C	T	8367	1	0.000119517
chrM	15384	15384	D247	Elam	Cerebellum	26	3'Flank	mt-Nd4	C	T	8402	1	0.000119019
chrM	15480	15480	D247	Elam	Cerebellum	26	3'Flank	mt-Nd4	T	C	10029	1	9.97108e-05
chrM	15485	15485	D247	Elam	Cerebellum	26	3'Flank	mt-Nd4	C	T	10098	1	9.90295e-05
chrM	15489	15489	D247	Elam	Cerebellum	26	3'Flank	mt-Nd4	G	T	10137	1	9.86485e-05
chrM	15512	15512	D247	Elam	Cerebellum	26	3'Flank	mt-Nd4	C	T	10380	1	9.63391e-05
chrM	15524	15524	D247	Elam	Cerebellum	26	3'Flank	mt-Nd4	T	C	10190	1	9.81354e-05
chrM	15542	15542	D247	Elam	Cerebellum	26	3'Flank	mt-Nd4	C	T	10361	1	9.65158e-05
chrM	15551	15554	D247	Elam	Cerebellum	26	3'Flank	mt-Nd4	TAT	-	10344	1	9.66744e-05
chrM	15556	15556	D247	Elam	Cerebellum	26	3'Flank	mt-Nd4	T	C	10360	2	0.00019305
chrM	15594	15594	D247	Elam	Cerebellum	26	3'Flank	mt-Nd4	T	C	11277	1	8.86761e-05
chrM	15600	15600	D247	Elam	Cerebellum	26	3'Flank	mt-Nd4	G	A	11507	2	0.000173807
chrM	15608	15608	D247	Elam	Cerebellum	26	3'Flank	mt-Nd4	C	T	11973	3	0.000250564
chrM	15624	15624	D247	Elam	Cerebellum	26	3'Flank	mt-Nd4	A	G	12614	1	7.9277e-05
chrM	15652	15652	D247	Elam	Cerebellum	26	3'Flank	mt-Nd4	C	T	14027	1	7.12911e-05
chrM	15679	15679	D247	Elam	Cerebellum	26	3'Flank	mt-Nd4	G	A	15432	2	0.000129601
chrM	15680	15680	D247	Elam	Cerebellum	26	3'Flank	mt-Nd4	T	C	15448	1	6.47333e-05
chrM	15689	15689	D247	Elam	Cerebellum	26	3'Flank	mt-Nd4	C	T	15726	1	6.3589e-05
chrM	15700	15700	D247	Elam	Cerebellum	26	3'Flank	mt-Nd4	C	G	15962	1	6.26488e-05
chrM	15707	15707	D247	Elam	Cerebellum	26	3'Flank	mt-Nd4	C	T	16444	1	6.08125e-05
chrM	15714	15714	D247	Elam	Cerebellum	26	3'Flank	mt-Nd4	C	G	16836	2	0.000118793
chrM	15717	15717	D247	Elam	Cerebellum	26	3'Flank	mt-Nd4	G	A	16755	3	0.000179051
chrM	15719	15719	D247	Elam	Cerebellum	26	3'Flank	mt-Nd4	C	T	16774	1	5.96161e-05
chrM	15727	15727	D247	Elam	Cerebellum	26	3'Flank	mt-Nd4	G	A	16685	3	0.000179802
chrM	15740	15740	D247	Elam	Cerebellum	26	3'Flank	mt-Nd4	C	T	16739	1	5.97407e-05
chrM	15745	15745	D247	Elam	Cerebellum	26	3'Flank	mt-Nd4	G	A	16802	1	5.95167e-05
chrM	15757	15757	D247	Elam	Cerebellum	26	3'Flank	mt-Nd4	T	C	16658	1	6.00312e-05
chrM	15759	15759	D247	Elam	Cerebellum	26	3'Flank	mt-Nd4	G	A	16776	1	5.9609e-05
chrM	15760	15760	D247	Elam	Cerebellum	26	3'Flank	mt-Nd4	G	A	16827	3	0.000178285
chrM	15761	15761	D247	Elam	Cerebellum	26	3'Flank	mt-Nd4	G	A	16821	1	5.94495e-05
chrM	15763	15763	D247	Elam	Cerebellum	26	3'Flank	mt-Nd4	G	A	16805	3	0.000178518
chrM	15766	15766	D247	Elam	Cerebellum	26	3'Flank	mt-Nd4	G	A	16745	3	0.000179158
chrM	15767	15767	D247	Elam	Cerebellum	26	3'Flank	mt-Nd4	C	A	16750	1	5.97015e-05
chrM	15794	15794	D247	Elam	Cerebellum	26	3'Flank	mt-Nd4	G	A	19034	2	0.000105075
chrM	15806	15806	D247	Elam	Cerebellum	26	3'Flank	mt-Nd4	G	A	18895	1	5.29241e-05
chrM	15808	15808	D247	Elam	Cerebellum	26	3'Flank	mt-Nd4	G	A	18910	1	5.28821e-05
chrM	15818	15818	D247	Elam	Cerebellum	26	3'Flank	mt-Nd4	G	A	18805	1	5.31773e-05
chrM	15819	15819	D247	Elam	Cerebellum	26	3'Flank	mt-Nd4	C	T	18731	1	5.33874e-05
chrM	15828	15828	D247	Elam	Cerebellum	26	3'Flank	mt-Nd4	C	A	18366	1	5.44484e-05
chrM	15829	15829	D247	Elam	Cerebellum	26	3'Flank	mt-Nd4	C	T	18312	1	5.4609e-05
chrM	15837	15837	D247	Elam	Cerebellum	26	3'Flank	mt-Nd4	C	T	18080	1	5.53097e-05
chrM	15839	15839	D247	Elam	Cerebellum	26	3'Flank	mt-Nd4	C	G	18148	1	5.51025e-05
chrM	15851	15851	D247	Elam	Cerebellum	26	3'Flank	mt-Nd4	C	T	17829	1	5.60884e-05
chrM	15856	15858	D247	Elam	Cerebellum	26	3'Flank	mt-Nd4	-	A	17565	1	5.69314e-05
chrM	15866	15866	D247	Elam	Cerebellum	26	3'Flank	mt-Nd4	G	A	17461	1	5.72705e-05
chrM	15869	15869	D247	Elam	Cerebellum	26	3'Flank	mt-Nd4	T	C	17493	1	5.71657e-05
chrM	15870	15870	D247	Elam	Cerebellum	26	3'Flank	mt-Nd4	C	T	17466	1	5.72541e-05
chrM	15877	15877	D247	Elam	Cerebellum	26	3'Flank	mt-Nd4	G	A	17347	5	0.000288234
chrM	15883	15883	D247	Elam	Cerebellum	26	3'Flank	mt-Nd4	G	A	17125	1	5.83942e-05
chrM	15894	15894	D247	Elam	Cerebellum	26	3'Flank	mt-Nd4	C	T	16154	1	6.19042e-05
chrM	15898	15898	D247	Elam	Cerebellum	26	3'Flank	mt-Nd4	G	A	16087	1	6.2162e-05
chrM	15899	15899	D247	Elam	Cerebellum	26	3'Flank	mt-Nd4	G	A	16082	2	0.000124363
chrM	15901	15901	D247	Elam	Cerebellum	26	3'Flank	mt-Nd4	G	A	16112	1	6.20655e-05
chrM	15903	15903	D247	Elam	Cerebellum	26	3'Flank	mt-Nd4	C	T	16843	1	5.93718e-05
chrM	15906	15906	D247	Elam	Cerebellum	26	3'Flank	mt-Nd4	G	A	16521	1	6.0529e-05
chrM	15907	15907	D247	Elam	Cerebellum	26	3'Flank	mt-Nd4	C	A	16511	1	6.05657e-05
chrM	15922	15922	D247	Elam	Cerebellum	26	3'Flank	mt-Nd4	T	C	15869	1	6.30159e-05
chrM	15930	15930	D247	Elam	Cerebellum	26	3'Flank	mt-Nd4	C	T	15639	1	6.39427e-05
chrM	15938	15938	D247	Elam	Cerebellum	26	3'Flank	mt-Nd4	C	G	15617	1	6.40328e-05
chrM	15953	15953	D247	Elam	Cerebellum	26	3'Flank	mt-Nd4	C	G	15505	1	6.44953e-05
chrM	15970	15970	D247	Elam	Cerebellum	26	3'Flank	mt-Nd4	G	A	16968	1	5.89345e-05
chrM	15983	15983	D247	Elam	Cerebellum	26	3'Flank	mt-Nd4	A	G	17717	1	5.6443e-05
chrM	15993	15993	D247	Elam	Cerebellum	26	3'Flank	mt-Nd4	G	A	17433	2	0.000114725
chrM	15999	15999	D247	Elam	Cerebellum	26	3'Flank	mt-Nd4	G	A	17090	1	5.85138e-05
chrM	16009	16009	D247	Elam	Cerebellum	26	3'Flank	mt-Nd4	T	C	16994	1	5.88443e-05
chrM	16012	16012	D247	Elam	Cerebellum	26	3'Flank	mt-Nd4	G	A	16815	3	0.000178412
chrM	16018	16018	D247	Elam	Cerebellum	26	3'Flank	mt-Nd4	C	G	16372	1	6.10799e-05
chrM	16032	16032	D247	Elam	Cerebellum	26	3'Flank	mt-Nd4	G	A	14318	1	6.98422e-05
chrM	16039	16039	D247	Elam	Cerebellum	26	3'Flank	mt-Nd4	A	G	14104	1	7.09019e-05
chrM	16046	16046	D247	Elam	Cerebellum	26	3'Flank	mt-Nd4	C	T	13994	1	7.14592e-05
chrM	16071	16071	D247	Elam	Cerebellum	26	3'Flank	mt-Nd4	T	C	12995	1	7.69527e-05
chrM	16086	16086	D247	Elam	Cerebellum	26	3'Flank	mt-Nd4	C	A	11799	1	8.47529e-05
chrM	16091	16093	D247	Elam	Cerebellum	26	3'Flank	mt-Nd4	-	C	9303	1	0.000107492
chrM	16152	16152	D247	Elam	Cerebellum	26	3'Flank	mt-Nd4	T	C	12708	1	7.86906e-05
chrM	16155	16155	D247	Elam	Cerebellum	26	3'Flank	mt-Nd4	T	C	12662	1	7.89765e-05
chrM	16165	16167	D247	Elam	Cerebellum	26	3'Flank	mt-Nd4	-	T	12608	1	7.93147e-05
chrM	16176	16176	D247	Elam	Cerebellum	26	3'Flank	mt-Nd4	T	C	12660	1	7.89889e-05
chrM	74	74	D105	Elam	RPE_Chor	26	5'Flank	mt-Nd1	G	A	5493	1	0.00018205
chrM	124	124	D105	Elam	RPE_Chor	26	5'Flank	mt-Nd1	C	A	5982	1	0.000167168
chrM	176	176	D105	Elam	RPE_Chor	26	5'Flank	mt-Nd1	G	A	6284	1	0.000159134
chrM	177	177	D105	Elam	RPE_Chor	26	5'Flank	mt-Nd1	G	A	6302	1	0.00015868
chrM	188	188	D105	Elam	RPE_Chor	26	5'Flank	mt-Nd1	C	A	6391	1	0.00015647
chrM	249	249	D105	Elam	RPE_Chor	26	5'Flank	mt-Nd1	T	C	6877	1	0.000145412
chrM	306	306	D105	Elam	RPE_Chor	26	5'Flank	mt-Nd1	G	A	7295	1	0.00013708
chrM	390	390	D105	Elam	RPE_Chor	26	5'Flank	mt-Nd1	T	C	6780	1	0.000147493
chrM	466	468	D105	Elam	RPE_Chor	26	5'Flank	mt-Nd1	AC	-	6955	1	0.000143781
chrM	492	492	D105	Elam	RPE_Chor	26	5'Flank	mt-Nd1	G	A	7109	1	0.000140667
chrM	510	510	D105	Elam	RPE_Chor	26	5'Flank	mt-Nd1	G	A	6785	1	0.000147384
chrM	524	524	D105	Elam	RPE_Chor	26	5'Flank	mt-Nd1	C	T	6502	1	0.000153799
chrM	613	613	D105	Elam	RPE_Chor	26	5'Flank	mt-Nd1	C	A	6621	8	0.00120828
chrM	621	621	D105	Elam	RPE_Chor	26	5'Flank	mt-Nd1	G	C	6616	1	0.000151149
chrM	675	675	D105	Elam	RPE_Chor	26	5'Flank	mt-Nd1	G	A	6597	1	0.000151584
chrM	678	678	D105	Elam	RPE_Chor	26	5'Flank	mt-Nd1	T	C	6577	1	0.000152045
chrM	683	683	D105	Elam	RPE_Chor	26	5'Flank	mt-Nd1	A	G	6550	1	0.000152672
chrM	723	723	D105	Elam	RPE_Chor	26	5'Flank	mt-Nd1	G	A	6529	1	0.000153163
chrM	846	846	D105	Elam	RPE_Chor	26	5'Flank	mt-Nd1	A	G	6850	1	0.000145985
chrM	993	993	D105	Elam	RPE_Chor	26	5'Flank	mt-Nd1	G	A	5585	1	0.000179051
chrM	997	997	D105	Elam	RPE_Chor	26	5'Flank	mt-Nd1	G	A	5641	2	0.000354547
chrM	1005	1005	D105	Elam	RPE_Chor	26	5'Flank	mt-Nd1	G	A	5673	1	0.000176274
chrM	1011	1011	D105	Elam	RPE_Chor	26	5'Flank	mt-Nd1	G	A	5708	1	0.000175193
chrM	1047	1047	D105	Elam	RPE_Chor	26	5'Flank	mt-Nd1	G	A	6055	1	0.000165153
chrM	1100	1100	D105	Elam	RPE_Chor	26	5'Flank	mt-Nd1	C	T	5760	1	0.000173611
chrM	1220	1220	D105	Elam	RPE_Chor	26	5'Flank	mt-Nd1	G	A	6276	1	0.000159337
chrM	1259	1259	D105	Elam	RPE_Chor	26	5'Flank	mt-Nd1	G	A	6505	1	0.000153728
chrM	1324	1326	D105	Elam	RPE_Chor	26	5'Flank	mt-Nd1	-	G	6845	1	0.000146092
chrM	1334	1334	D105	Elam	RPE_Chor	26	5'Flank	mt-Nd1	G	A	7106	1	0.000140726
chrM	1346	1346	D105	Elam	RPE_Chor	26	5'Flank	mt-Nd1	G	A	7362	1	0.000135833
chrM	1418	1420	D105	Elam	RPE_Chor	26	5'Flank	mt-Nd1	-	T	8032	1	0.000124502
chrM	1446	1446	D105	Elam	RPE_Chor	26	5'Flank	mt-Nd1	G	A	7883	1	0.000126855
chrM	1447	1447	D105	Elam	RPE_Chor	26	5'Flank	mt-Nd1	G	A	7878	1	0.000126936
chrM	1514	1514	D105	Elam	RPE_Chor	26	5'Flank	mt-Nd1	G	A	7843	1	0.000127502
chrM	1572	1572	D105	Elam	RPE_Chor	26	5'Flank	mt-Nd1	T	C	8029	4	0.000498194
chrM	1573	1573	D105	Elam	RPE_Chor	26	5'Flank	mt-Nd1	G	A	8032	1	0.000124502
chrM	1606	1606	D105	Elam	RPE_Chor	26	5'Flank	mt-Nd1	G	A	7803	1	0.000128156
chrM	1731	1733	D105	Elam	RPE_Chor	26	5'Flank	mt-Nd1	TG	-	4899	1	0.000204123
chrM	1737	1737	D105	Elam	RPE_Chor	26	5'Flank	mt-Nd1	G	A	4846	1	0.000206356
chrM	1773	1773	D105	Elam	RPE_Chor	26	5'Flank	mt-Nd1	G	A	4662	1	0.0002145
chrM	1798	1798	D105	Elam	RPE_Chor	26	5'Flank	mt-Nd1	G	A	4284	1	0.000233427
chrM	1842	1842	D105	Elam	RPE_Chor	26	5'Flank	mt-Nd1	C	T	3740	1	0.00026738
chrM	1979	1979	D105	Elam	RPE_Chor	26	5'Flank	mt-Nd1	G	A	3039	1	0.000329056
chrM	1988	1988	D105	Elam	RPE_Chor	26	5'Flank	mt-Nd1	G	A	3050	1	0.000327869
chrM	2165	2165	D105	Elam	RPE_Chor	26	5'Flank	mt-Nd1	C	T	3349	1	0.000298597
chrM	2236	2236	D105	Elam	RPE_Chor	26	5'Flank	mt-Nd1	G	A	3922	1	0.000254972
chrM	2255	2255	D105	Elam	RPE_Chor	26	5'Flank	mt-Nd1	G	A	4123	1	0.000242542
chrM	2263	2263	D105	Elam	RPE_Chor	26	5'Flank	mt-Nd1	G	A	4190	1	0.000238663
chrM	2307	2307	D105	Elam	RPE_Chor	26	5'Flank	mt-Nd1	G	A	4088	1	0.000244618
chrM	2364	2364	D105	Elam	RPE_Chor	26	5'Flank	mt-Nd1	G	A	4318	1	0.000231589
chrM	2474	2474	D105	Elam	RPE_Chor	26	5'Flank	mt-Nd1	G	A	5069	1	0.000197278
chrM	2532	2532	D105	Elam	RPE_Chor	26	5'Flank	mt-Nd1	G	A	4869	1	0.000205381
chrM	2544	2544	D105	Elam	RPE_Chor	26	5'Flank	mt-Nd1	T	C	4871	1	0.000205297
chrM	2571	2571	D105	Elam	RPE_Chor	26	5'Flank	mt-Nd1	A	T	4820	1	0.000207469
chrM	2796	2796	D105	Elam	RPE_Chor	26	Missense_Mutation	mt-Nd1	G	A	3402	1	0.000293945
chrM	2836	2836	D105	Elam	RPE_Chor	26	Missense_Mutation	mt-Nd1	G	A	3676	1	0.000272035
chrM	2866	2866	D105	Elam	RPE_Chor	26	Missense_Mutation	mt-Nd1	T	C	3997	1	0.000250188
chrM	3012	3012	D105	Elam	RPE_Chor	26	Frame_Shift_Del	mt-Nd1	C	-	4304	1	0.000232342
chrM	3087	3087	D105	Elam	RPE_Chor	26	Missense_Mutation	mt-Nd1	G	A	5135	1	0.000194742
chrM	3232	3232	D105	Elam	RPE_Chor	26	Missense_Mutation	mt-Nd1	C	A	6183	1	0.000161734
chrM	3268	3268	D105	Elam	RPE_Chor	26	Nonsense_Mutation	mt-Nd1	G	A	6324	1	0.000158128
chrM	3334	3334	D105	Elam	RPE_Chor	26	Missense_Mutation	mt-Nd1	G	A	6385	1	0.000156617
chrM	3372	3372	D105	Elam	RPE_Chor	26	Missense_Mutation	mt-Nd1	G	A	6191	2	0.00032305
chrM	3402	3402	D105	Elam	RPE_Chor	26	Missense_Mutation	mt-Nd1	G	A	5864	1	0.000170532
chrM	3507	3507	D105	Elam	RPE_Chor	26	Missense_Mutation	mt-Nd1	G	A	4634	1	0.000215796
chrM	3510	3510	D105	Elam	RPE_Chor	26	Missense_Mutation	mt-Nd1	C	A	4669	1	0.000214179
chrM	3573	3573	D105	Elam	RPE_Chor	26	Missense_Mutation	mt-Nd1	G	A	4423	3	0.000678273
chrM	3581	3583	D105	Elam	RPE_Chor	26	Frame_Shift_Ins	mt-Nd1	-	T	4410	1	0.000226757
chrM	3597	3597	D105	Elam	RPE_Chor	26	Missense_Mutation	mt-Nd1	G	A	4425	1	0.000225989
chrM	3784	3784	D105	Elam	RPE_Chor	26	3'Flank	mt-Nd1	G	A	3944	1	0.00025355
chrM	3850	3850	D105	Elam	RPE_Chor	26	3'Flank	mt-Nd1	G	A	4100	1	0.000243902
chrM	3876	3876	D105	Elam	RPE_Chor	26	3'Flank	mt-Nd1	A	G	4146	1	0.000241196
chrM	3960	3960	D105	Elam	RPE_Chor	26	Missense_Mutation	mt-Nd2	G	A	4780	1	0.000209205
chrM	3981	3981	D105	Elam	RPE_Chor	26	Missense_Mutation	mt-Nd2	G	A	4718	1	0.000211954
chrM	4008	4008	D105	Elam	RPE_Chor	26	Missense_Mutation	mt-Nd2	G	A	4852	1	0.000206101
chrM	4013	4013	D105	Elam	RPE_Chor	26	Missense_Mutation	mt-Nd2	G	A	4979	1	0.000200844
chrM	4052	4052	D105	Elam	RPE_Chor	26	Frame_Shift_Del	mt-Nd2	A	-	5935	5	0.00084246
chrM	4079	4079	D105	Elam	RPE_Chor	26	Missense_Mutation	mt-Nd2	G	A	6684	2	0.000299222
chrM	4094	4094	D105	Elam	RPE_Chor	26	Missense_Mutation	mt-Nd2	G	A	7116	1	0.000140528
chrM	4232	4232	D105	Elam	RPE_Chor	26	Missense_Mutation	mt-Nd2	G	A	6845	1	0.000146092
chrM	4239	4239	D105	Elam	RPE_Chor	26	Frame_Shift_Del	mt-Nd2	C	-	6820	1	0.000146628
chrM	4354	4354	D105	Elam	RPE_Chor	26	Silent	mt-Nd2	G	T	5357	1	0.000186672
chrM	4395	4395	D105	Elam	RPE_Chor	26	Missense_Mutation	mt-Nd2	C	A	4734	1	0.000211238
chrM	4406	4406	D105	Elam	RPE_Chor	26	Nonsense_Mutation	mt-Nd2	G	A	4713	1	0.000212179
chrM	4429	4431	D105	Elam	RPE_Chor	26	Frame_Shift_Del	mt-Nd2	AC	-	4667	1	0.00021427
chrM	4475	4475	D105	Elam	RPE_Chor	26	Nonsense_Mutation	mt-Nd2	G	A	4719	1	0.000211909
chrM	4476	4476	D105	Elam	RPE_Chor	26	Missense_Mutation	mt-Nd2	G	A	4713	1	0.000212179
chrM	4517	4517	D105	Elam	RPE_Chor	26	Silent	mt-Nd2	C	T	4531	1	0.000220702
chrM	4550	4550	D105	Elam	RPE_Chor	26	Missense_Mutation	mt-Nd2	G	A	4188	1	0.000238777
chrM	4659	4659	D105	Elam	RPE_Chor	26	Missense_Mutation	mt-Nd2	T	A	4321	1	0.000231428
chrM	4683	4683	D105	Elam	RPE_Chor	26	Missense_Mutation	mt-Nd2	T	C	4418	1	0.000226347
chrM	4748	4748	D105	Elam	RPE_Chor	26	Missense_Mutation	mt-Nd2	G	A	4516	1	0.000221435
chrM	4769	4769	D105	Elam	RPE_Chor	26	Missense_Mutation	mt-Nd2	G	A	4828	1	0.000207125
chrM	4846	4846	D105	Elam	RPE_Chor	26	Frame_Shift_Del	mt-Nd2	A	-	4987	1	0.000200521
chrM	4887	4889	D105	Elam	RPE_Chor	26	Frame_Shift_Ins	mt-Nd2	-	T	5285	1	0.000189215
chrM	4911	4911	D105	Elam	RPE_Chor	26	Missense_Mutation	mt-Nd2	G	A	5523	1	0.000181061
chrM	4931	4931	D105	Elam	RPE_Chor	26	Missense_Mutation	mt-Nd2	G	A	5900	1	0.000169492
chrM	4942	4944	D105	Elam	RPE_Chor	26	Frame_Shift_Ins	mt-Nd2	-	T	6034	1	0.000165728
chrM	4960	4960	D105	Elam	RPE_Chor	26	3'Flank	mt-Nd1	G	A	6302	1	0.00015868
chrM	4962	4962	D105	Elam	RPE_Chor	26	3'Flank	mt-Nd1	T	C	6319	1	0.000158253
chrM	4974	4974	D105	Elam	RPE_Chor	26	3'Flank	mt-Nd1	C	T	6431	3	0.00046649
chrM	5010	5010	D105	Elam	RPE_Chor	26	3'Flank	mt-Nd1	A	G	6560	1	0.000152439
chrM	5050	5050	D105	Elam	RPE_Chor	26	3'Flank	mt-Nd1	G	A	6485	1	0.000154202
chrM	5089	5089	D105	Elam	RPE_Chor	26	3'Flank	mt-Nd1	C	A	5107	1	0.00019581
chrM	5148	5148	D105	Elam	RPE_Chor	26	3'Flank	mt-Nd1	G	A	2404	1	0.000415973
chrM	5172	5172	D105	Elam	RPE_Chor	26	3'Flank	mt-Nd1	A	-	1545	150	0.0970874
chrM	5171	5173	D105	Elam	RPE_Chor	26	3'Flank	mt-Nd1	AA	-	1545	1	0.000647249
chrM	5171	5177	D105	Elam	RPE_Chor	26	3'Flank	mt-Nd1	AAAAAA	-	1545	1	0.000647249
chrM	5170	5172	D105	Elam	RPE_Chor	26	3'Flank	mt-Nd1	-	A	1545	3	0.00194175
chrM	5245	5245	D105	Elam	RPE_Chor	26	3'Flank	mt-Nd1	T	C	4173	1	0.000239636
chrM	5271	5271	D105	Elam	RPE_Chor	26	3'Flank	mt-Nd1	G	A	5208	1	0.000192012
chrM	5283	5283	D105	Elam	RPE_Chor	26	3'Flank	mt-Nd1	C	G	5730	1	0.00017452
chrM	5421	5421	D105	Elam	RPE_Chor	26	Missense_Mutation	mt-Co1	G	A	6495	1	0.000153965
chrM	5592	5592	D105	Elam	RPE_Chor	26	Missense_Mutation	mt-Co1	G	C	5826	1	0.000171644
chrM	5714	5714	D105	Elam	RPE_Chor	26	Silent	mt-Co1	C	T	5886	1	0.000169895
chrM	5736	5736	D105	Elam	RPE_Chor	26	Missense_Mutation	mt-Co1	G	A	5959	1	0.000167813
chrM	5748	5748	D105	Elam	RPE_Chor	26	Missense_Mutation	mt-Co1	G	A	5838	1	0.000171292
chrM	5844	5844	D105	Elam	RPE_Chor	26	Frame_Shift_Del	mt-Co1	C	-	6084	1	0.000164366
chrM	5887	5887	D105	Elam	RPE_Chor	26	Frame_Shift_Del	mt-Co1	C	-	6421	1	0.000155739
chrM	5937	5937	D105	Elam	RPE_Chor	26	Missense_Mutation	mt-Co1	G	A	6452	1	0.000154991
chrM	6005	6005	D105	Elam	RPE_Chor	26	Silent	mt-Co1	G	A	6734	1	0.0001485
chrM	6081	6081	D105	Elam	RPE_Chor	26	Nonsense_Mutation	mt-Co1	G	A	6773	1	0.000147645
chrM	6111	6111	D105	Elam	RPE_Chor	26	Missense_Mutation	mt-Co1	T	C	6655	1	0.000150263
chrM	6116	6116	D105	Elam	RPE_Chor	26	Frame_Shift_Del	mt-Co1	A	-	6704	3	0.000447494
chrM	6153	6153	D105	Elam	RPE_Chor	26	Missense_Mutation	mt-Co1	G	A	6750	1	0.000148148
chrM	6161	6161	D105	Elam	RPE_Chor	26	Silent	mt-Co1	G	A	6832	1	0.00014637
chrM	6186	6186	D105	Elam	RPE_Chor	26	Missense_Mutation	mt-Co1	G	A	7081	1	0.000141223
chrM	6264	6264	D105	Elam	RPE_Chor	26	Missense_Mutation	mt-Co1	G	A	7325	1	0.000136519
chrM	6379	6379	D105	Elam	RPE_Chor	26	Missense_Mutation	mt-Co1	G	A	7219	1	0.000138523
chrM	6476	6476	D105	Elam	RPE_Chor	26	Silent	mt-Co1	G	A	7199	1	0.000138908
chrM	6649	6649	D105	Elam	RPE_Chor	26	Missense_Mutation	mt-Co1	C	T	5078	1	0.000196928
chrM	6676	6676	D105	Elam	RPE_Chor	26	Nonsense_Mutation	mt-Co1	G	A	4534	1	0.000220556
chrM	6699	6699	D105	Elam	RPE_Chor	26	Missense_Mutation	mt-Co1	T	G	4031	1	0.000248077
chrM	6711	6711	D105	Elam	RPE_Chor	26	Missense_Mutation	mt-Co1	C	A	3948	1	0.000253293
chrM	6738	6738	D105	Elam	RPE_Chor	26	Missense_Mutation	mt-Co1	A	G	3981	1	0.000251193
chrM	6768	6768	D105	Elam	RPE_Chor	26	Missense_Mutation	mt-Co1	G	A	3932	1	0.000254323
chrM	6887	6887	D105	Elam	RPE_Chor	26	3'Flank	mt-Nd1	G	A	3253	1	0.000307409
chrM	7069	7069	D105	Elam	RPE_Chor	26	Silent	mt-Co2	G	A	3028	1	0.000330251
chrM	7250	7250	D105	Elam	RPE_Chor	26	Frame_Shift_Del	mt-Co2	T	-	3644	1	0.000274424
chrM	7257	7257	D105	Elam	RPE_Chor	26	Missense_Mutation	mt-Co2	G	A	3681	1	0.000271665
chrM	7259	7259	D105	Elam	RPE_Chor	26	Missense_Mutation	mt-Co2	A	G	3691	1	0.000270929
chrM	7277	7277	D105	Elam	RPE_Chor	26	Missense_Mutation	mt-Co2	G	A	3889	1	0.000257136
chrM	7434	7434	D105	Elam	RPE_Chor	26	Missense_Mutation	mt-Co2	G	A	6536	1	0.000152999
chrM	7461	7461	D105	Elam	RPE_Chor	26	Missense_Mutation	mt-Co2	T	C	6949	1	0.000143906
chrM	7487	7487	D105	Elam	RPE_Chor	26	Missense_Mutation	mt-Co2	G	A	7168	2	0.000279018
chrM	7534	7534	D105	Elam	RPE_Chor	26	Silent	mt-Co2	C	T	7551	1	0.000132433
chrM	7554	7554	D105	Elam	RPE_Chor	26	Missense_Mutation	mt-Co2	A	G	7828	1	0.000127747
chrM	7556	7556	D105	Elam	RPE_Chor	26	Missense_Mutation	mt-Co2	G	T	7891	274	0.0347231
chrM	7575	7575	D105	Elam	RPE_Chor	26	Missense_Mutation	mt-Co2	G	A	7982	1	0.000125282
chrM	7588	7601	D105	Elam	RPE_Chor	26	Frame_Shift_Del	mt-Co2	TATGGCCAATGCT	-	7967	1	0.000125518
chrM	7599	7599	D105	Elam	RPE_Chor	26	Missense_Mutation	mt-Co2	G	A	8032	1	0.000124502
chrM	7604	7604	D105	Elam	RPE_Chor	26	Missense_Mutation	mt-Co2	G	A	8047	1	0.00012427
chrM	7633	7633	D105	Elam	RPE_Chor	26	Silent	mt-Co2	G	A	7946	1	0.000125849
chrM	7640	7640	D105	Elam	RPE_Chor	26	Missense_Mutation	mt-Co2	G	A	7936	1	0.000126008
chrM	7718	7718	D105	Elam	RPE_Chor	26	3'Flank	mt-Nd1	G	A	8187	1	0.000122145
chrM	7743	7743	D105	Elam	RPE_Chor	26	3'Flank	mt-Nd1	G	A	7839	1	0.000127567
chrM	7782	7782	D105	Elam	RPE_Chor	26	Missense_Mutation	mt-Atp8	C	T	7332	1	0.000136388
chrM	7809	7809	D105	Elam	RPE_Chor	26	Missense_Mutation	mt-Atp8	C	T	7025	1	0.000142349
chrM	7811	7811	D105	Elam	RPE_Chor	26	Missense_Mutation	mt-Atp8	T	C	7016	1	0.000142531
chrM	7933	7933	D105	Elam	RPE_Chor	26	Missense_Mutation	mt-Atp6	G	A	6621	1	0.000151035
chrM	8033	8033	D105	Elam	RPE_Chor	26	Missense_Mutation	mt-Atp6	G	A	6368	1	0.000157035
chrM	8049	8049	D105	Elam	RPE_Chor	26	Silent	mt-Atp6	T	C	6320	1	0.000158228
chrM	8074	8074	D105	Elam	RPE_Chor	26	Missense_Mutation	mt-Atp6	G	A	6266	1	0.000159591
chrM	8164	8164	D105	Elam	RPE_Chor	26	Nonsense_Mutation	mt-Atp6	G	A	5798	1	0.000172473
chrM	8204	8204	D105	Elam	RPE_Chor	26	Missense_Mutation	mt-Atp6	C	T	5892	1	0.000169722
chrM	8279	8279	D105	Elam	RPE_Chor	26	Missense_Mutation	mt-Atp6	G	A	6508	1	0.000153657
chrM	8371	8371	D105	Elam	RPE_Chor	26	Silent	mt-Atp6	C	T	5393	1	0.000185426
chrM	8648	8648	D105	Elam	RPE_Chor	26	Silent	mt-Co3	T	C	4905	1	0.000203874
chrM	8787	8787	D105	Elam	RPE_Chor	26	Missense_Mutation	mt-Co3	G	A	5423	1	0.0001844
chrM	8812	8812	D105	Elam	RPE_Chor	26	Missense_Mutation	mt-Co3	G	A	5513	2	0.000362779
chrM	8817	8817	D105	Elam	RPE_Chor	26	Missense_Mutation	mt-Co3	C	T	5476	1	0.000182615
chrM	8845	8845	D105	Elam	RPE_Chor	26	Missense_Mutation	mt-Co3	G	A	5473	1	0.000182715
chrM	8850	8850	D105	Elam	RPE_Chor	26	Missense_Mutation	mt-Co3	G	A	5512	1	0.000181422
chrM	8906	8906	D105	Elam	RPE_Chor	26	Silent	mt-Co3	G	A	6328	1	0.000158028
chrM	8944	8944	D105	Elam	RPE_Chor	26	Missense_Mutation	mt-Co3	G	A	6564	1	0.000152346
chrM	9045	9045	D105	Elam	RPE_Chor	26	Missense_Mutation	mt-Co3	G	A	6603	1	0.000151446
chrM	9063	9063	D105	Elam	RPE_Chor	26	Missense_Mutation	mt-Co3	G	A	6708	1	0.000149076
chrM	9073	9073	D105	Elam	RPE_Chor	26	Missense_Mutation	mt-Co3	G	A	6781	1	0.000147471
chrM	9090	9090	D105	Elam	RPE_Chor	26	Missense_Mutation	mt-Co3	G	A	6818	1	0.000146671
chrM	9190	9190	D105	Elam	RPE_Chor	26	Missense_Mutation	mt-Co3	C	A	6624	1	0.000150966
chrM	9321	9321	D105	Elam	RPE_Chor	26	Missense_Mutation	mt-Co3	G	A	5982	1	0.000167168
chrM	9342	9342	D105	Elam	RPE_Chor	26	Missense_Mutation	mt-Co3	G	A	5755	1	0.000173762
chrM	9384	9384	D105	Elam	RPE_Chor	26	Nonsense_Mutation	mt-Co3	G	A	5789	1	0.000172741
chrM	9449	9449	D105	Elam	RPE_Chor	26	3'Flank	mt-Nd2	G	A	5942	1	0.000168294
chrM	9467	9467	D105	Elam	RPE_Chor	26	Silent	mt-Nd3	G	A	5765	1	0.000173461
chrM	9530	9530	D105	Elam	RPE_Chor	26	Frame_Shift_Del	mt-Nd3	C	-	5583	3	0.000537346
chrM	9552	9552	D105	Elam	RPE_Chor	26	Missense_Mutation	mt-Nd3	G	A	5335	1	0.000187441
chrM	9558	9558	D105	Elam	RPE_Chor	26	Missense_Mutation	mt-Nd3	G	A	5289	1	0.000189072
chrM	9563	9563	D105	Elam	RPE_Chor	26	Missense_Mutation	mt-Nd3	T	A	5247	1	0.000190585
chrM	9576	9576	D105	Elam	RPE_Chor	26	Nonsense_Mutation	mt-Nd3	G	A	5383	1	0.00018577
chrM	9578	9578	D105	Elam	RPE_Chor	26	Silent	mt-Nd3	A	G	5429	1	0.000184196
chrM	9666	9666	D105	Elam	RPE_Chor	26	Missense_Mutation	mt-Nd3	G	A	5266	1	0.000189897
chrM	9803	9803	D105	Elam	RPE_Chor	26	Silent	mt-Nd3	G	A	5137	1	0.000194666
chrM	9809	9809	D105	Elam	RPE_Chor	26	3'Flank	mt-Nd2	G	A	5117	1	0.000195427
chrM	9821	9821	D105	Elam	RPE_Chor	26	3'Flank	mt-Nd2	A	-	5251	1	0.00019044
chrM	9834	9834	D105	Elam	RPE_Chor	26	3'Flank	mt-Nd2	G	T	5292	1	0.000188964
chrM	9858	9858	D105	Elam	RPE_Chor	26	3'Flank	mt-Nd2	G	A	5588	1	0.000178955
chrM	9879	9879	D105	Elam	RPE_Chor	26	Silent	mt-Nd4l	G	A	5702	1	0.000175377
chrM	9924	9924	D105	Elam	RPE_Chor	26	Silent	mt-Nd4l	T	C	5985	1	0.000167084
chrM	9976	9976	D105	Elam	RPE_Chor	26	Missense_Mutation	mt-Nd4l	G	A	5824	1	0.000171703
chrM	9979	9979	D105	Elam	RPE_Chor	26	Missense_Mutation	mt-Nd4l	G	A	5820	1	0.000171821
chrM	10075	10075	D105	Elam	RPE_Chor	26	Missense_Mutation	mt-Nd4l	G	A	7374	1	0.000135612
chrM	10084	10084	D105	Elam	RPE_Chor	26	Missense_Mutation	mt-Nd4l	G	A	7421	1	0.000134753
chrM	10110	10110	D105	Elam	RPE_Chor	26	Silent	mt-Nd4l	A	G	7514	1	0.000133085
chrM	10169	10169	D105	Elam	RPE_Chor	26	Missense_Mutation	mt-Nd4l	G	A	7269	1	0.000137571
chrM	10227	10227	D105	Elam	RPE_Chor	26	Frame_Shift_Del	mt-Nd4	A	-	7704	2	0.000259605
chrM	10279	10279	D105	Elam	RPE_Chor	26	Missense_Mutation	mt-Nd4	G	A	7063	2	0.000283166
chrM	10302	10302	D105	Elam	RPE_Chor	26	Missense_Mutation	mt-Nd4	G	A	6745	4	0.000593032
chrM	10341	10341	D105	Elam	RPE_Chor	26	Missense_Mutation	mt-Nd4	G	A	6350	1	0.00015748
chrM	10374	10374	D105	Elam	RPE_Chor	26	Missense_Mutation	mt-Nd4	G	A	6332	1	0.000157928
chrM	10385	10385	D105	Elam	RPE_Chor	26	Silent	mt-Nd4	G	A	6454	2	0.000309885
chrM	10418	10418	D105	Elam	RPE_Chor	26	Frame_Shift_Del	mt-Nd4	A	-	6436	2	0.000310752
chrM	10554	10557	D105	Elam	RPE_Chor	26	In_Frame_Del	mt-Nd4	TTA	-	6631	1	0.000150807
chrM	10570	10570	D105	Elam	RPE_Chor	26	Missense_Mutation	mt-Nd4	G	A	6636	1	0.000150693
chrM	10693	10693	D105	Elam	RPE_Chor	26	Missense_Mutation	mt-Nd4	T	C	6706	1	0.00014912
chrM	10754	10754	D105	Elam	RPE_Chor	26	Silent	mt-Nd4	G	A	6208	1	0.000161082
chrM	10757	10757	D105	Elam	RPE_Chor	26	Silent	mt-Nd4	G	A	6159	2	0.000324728
chrM	10758	10758	D105	Elam	RPE_Chor	26	Missense_Mutation	mt-Nd4	G	A	6144	1	0.00016276
chrM	10798	10798	D105	Elam	RPE_Chor	26	Missense_Mutation	mt-Nd4	G	A	6193	1	0.000161473
chrM	10847	10847	D105	Elam	RPE_Chor	26	Silent	mt-Nd4	G	A	6683	1	0.000149633
chrM	10900	10900	D105	Elam	RPE_Chor	26	Missense_Mutation	mt-Nd4	G	A	6450	1	0.000155039
chrM	10900	10900	D105	Elam	RPE_Chor	26	Missense_Mutation	mt-Nd4	G	T	6450	1	0.000155039
chrM	11038	11038	D105	Elam	RPE_Chor	26	Frame_Shift_Del	mt-Nd4	T	-	7053	1	0.000141784
chrM	11061	11061	D105	Elam	RPE_Chor	26	Missense_Mutation	mt-Nd4	G	A	6899	1	0.000144949
chrM	11097	11097	D105	Elam	RPE_Chor	26	Nonsense_Mutation	mt-Nd4	G	A	6703	1	0.000149187
chrM	11098	11098	D105	Elam	RPE_Chor	26	Missense_Mutation	mt-Nd4	G	A	6713	1	0.000148965
chrM	11100	11100	D105	Elam	RPE_Chor	26	Missense_Mutation	mt-Nd4	G	A	6709	1	0.000149054
chrM	11125	11125	D105	Elam	RPE_Chor	26	Missense_Mutation	mt-Nd4	G	A	6558	3	0.000457457
chrM	11232	11232	D105	Elam	RPE_Chor	26	Missense_Mutation	mt-Nd4	G	A	5710	1	0.000175131
chrM	11265	11265	D105	Elam	RPE_Chor	26	Missense_Mutation	mt-Nd4	C	A	5635	1	0.000177462
chrM	11274	11274	D105	Elam	RPE_Chor	26	Frame_Shift_Del	mt-Nd4	C	-	5568	1	0.000179598
chrM	11415	11415	D105	Elam	RPE_Chor	26	Missense_Mutation	mt-Nd4	G	A	5159	1	0.000193836
chrM	11451	11453	D105	Elam	RPE_Chor	26	Frame_Shift_Del	mt-Nd4	CA	-	5120	1	0.000195313
chrM	11461	11461	D105	Elam	RPE_Chor	26	Missense_Mutation	mt-Nd4	G	A	5116	1	0.000195465
chrM	11547	11547	D105	Elam	RPE_Chor	26	3'Flank	mt-Co1	G	A	4577	1	0.000218484
chrM	11663	11663	D105	Elam	RPE_Chor	26	3'Flank	mt-Co1	G	A	5639	1	0.000177336
chrM	11705	11705	D105	Elam	RPE_Chor	26	3'Flank	mt-Co1	G	A	5501	1	0.000181785
chrM	11776	11776	D105	Elam	RPE_Chor	26	Missense_Mutation	mt-Nd5	T	C	5887	1	0.000169866
chrM	11805	11805	D105	Elam	RPE_Chor	26	Missense_Mutation	mt-Nd5	T	C	5747	3	0.000522011
chrM	11881	11881	D105	Elam	RPE_Chor	26	Missense_Mutation	mt-Nd5	G	A	5196	1	0.000192456
chrM	11893	11893	D105	Elam	RPE_Chor	26	Frame_Shift_Del	mt-Nd5	T	-	5109	1	0.000195733
chrM	11939	11939	D105	Elam	RPE_Chor	26	Silent	mt-Nd5	G	A	5709	3	0.000525486
chrM	11996	12008	D105	Elam	RPE_Chor	26	In_Frame_Del	mt-Nd5	TCTATCCTGTTT	-	5965	1	0.000167645
chrM	12168	12168	D105	Elam	RPE_Chor	26	Missense_Mutation	mt-Nd5	G	A	6361	1	0.000157208
chrM	12184	12184	D105	Elam	RPE_Chor	26	Missense_Mutation	mt-Nd5	G	A	6458	1	0.000154847
chrM	12208	12208	D105	Elam	RPE_Chor	26	Missense_Mutation	mt-Nd5	G	A	6528	1	0.000153186
chrM	12228	12228	D105	Elam	RPE_Chor	26	Missense_Mutation	mt-Nd5	G	A	6679	1	0.000149723
chrM	12273	12273	D105	Elam	RPE_Chor	26	Nonsense_Mutation	mt-Nd5	G	A	6700	1	0.000149254
chrM	12274	12274	D105	Elam	RPE_Chor	26	Missense_Mutation	mt-Nd5	G	A	6696	1	0.000149343
chrM	12282	12282	D105	Elam	RPE_Chor	26	Nonsense_Mutation	mt-Nd5	G	A	6605	1	0.0001514
chrM	12283	12283	D105	Elam	RPE_Chor	26	Missense_Mutation	mt-Nd5	G	A	6626	1	0.000150921
chrM	12294	12294	D105	Elam	RPE_Chor	26	Missense_Mutation	mt-Nd5	G	A	6631	2	0.000301614
chrM	12328	12328	D105	Elam	RPE_Chor	26	Nonsense_Mutation	mt-Nd5	G	A	6584	1	0.000151883
chrM	12363	12363	D105	Elam	RPE_Chor	26	Missense_Mutation	mt-Nd5	G	A	6670	1	0.000149925
chrM	12372	12372	D105	Elam	RPE_Chor	26	Missense_Mutation	mt-Nd5	A	G	6737	1	0.000148434
chrM	12458	12458	D105	Elam	RPE_Chor	26	Silent	mt-Nd5	C	A	7322	1	0.000136575
chrM	12468	12468	D105	Elam	RPE_Chor	26	Missense_Mutation	mt-Nd5	G	A	7352	1	0.000136017
chrM	12474	12474	D105	Elam	RPE_Chor	26	Missense_Mutation	mt-Nd5	G	A	7356	1	0.000135943
chrM	12522	12522	D105	Elam	RPE_Chor	26	Missense_Mutation	mt-Nd5	G	A	7326	1	0.0001365
chrM	12526	12526	D105	Elam	RPE_Chor	26	Missense_Mutation	mt-Nd5	G	A	7352	1	0.000136017
chrM	12613	12613	D105	Elam	RPE_Chor	26	Missense_Mutation	mt-Nd5	G	A	7355	1	0.000135962
chrM	12664	12664	D105	Elam	RPE_Chor	26	Missense_Mutation	mt-Nd5	G	A	7509	1	0.000133174
chrM	12689	12689	D105	Elam	RPE_Chor	26	Silent	mt-Nd5	G	A	7507	1	0.000133209
chrM	12714	12714	D105	Elam	RPE_Chor	26	Missense_Mutation	mt-Nd5	G	A	7304	1	0.000136911
chrM	12750	12750	D105	Elam	RPE_Chor	26	Missense_Mutation	mt-Nd5	G	A	7258	1	0.000137779
chrM	12766	12766	D105	Elam	RPE_Chor	26	Missense_Mutation	mt-Nd5	G	A	7295	1	0.00013708
chrM	12772	12772	D105	Elam	RPE_Chor	26	Missense_Mutation	mt-Nd5	G	A	7429	1	0.000134608
chrM	12776	12776	D105	Elam	RPE_Chor	26	Silent	mt-Nd5	A	G	7436	1	0.000134481
chrM	12862	12864	D105	Elam	RPE_Chor	26	Frame_Shift_Ins	mt-Nd5	-	T	7703	1	0.00012982
chrM	12867	12869	D105	Elam	RPE_Chor	26	Frame_Shift_Ins	mt-Nd5	-	T	7787	1	0.000128419
chrM	12903	12903	D105	Elam	RPE_Chor	26	Nonsense_Mutation	mt-Nd5	G	A	7629	2	0.000262158
chrM	12946	12946	D105	Elam	RPE_Chor	26	Missense_Mutation	mt-Nd5	G	A	7674	1	0.00013031
chrM	12984	12984	D105	Elam	RPE_Chor	26	Missense_Mutation	mt-Nd5	G	A	7516	1	0.000133049
chrM	13074	13074	D105	Elam	RPE_Chor	26	Missense_Mutation	mt-Nd5	G	A	7413	1	0.000134898
chrM	13113	13113	D105	Elam	RPE_Chor	26	Missense_Mutation	mt-Nd5	G	A	7282	1	0.000137325
chrM	13120	13120	D105	Elam	RPE_Chor	26	Missense_Mutation	mt-Nd5	G	A	7252	1	0.000137893
chrM	13140	13140	D105	Elam	RPE_Chor	26	Missense_Mutation	mt-Nd5	G	A	7276	1	0.000137438
chrM	13157	13157	D105	Elam	RPE_Chor	26	Silent	mt-Nd5	T	C	7317	1	0.000136668
chrM	13176	13176	D105	Elam	RPE_Chor	26	Missense_Mutation	mt-Nd5	G	A	7465	1	0.000133958
chrM	13188	13188	D105	Elam	RPE_Chor	26	Missense_Mutation	mt-Nd5	C	T	7447	3	0.000402847
chrM	13209	13209	D105	Elam	RPE_Chor	26	Missense_Mutation	mt-Nd5	G	A	7357	1	0.000135925
chrM	13231	13231	D105	Elam	RPE_Chor	26	Missense_Mutation	mt-Nd5	G	A	7489	2	0.000267058
chrM	13260	13260	D105	Elam	RPE_Chor	26	Silent	mt-Nd5	C	T	7335	1	0.000136333
chrM	13320	13320	D105	Elam	RPE_Chor	26	Nonsense_Mutation	mt-Nd5	G	A	6554	1	0.000152579
chrM	13322	13322	D105	Elam	RPE_Chor	26	Silent	mt-Nd5	G	A	6563	1	0.000152369
chrM	13375	13375	D105	Elam	RPE_Chor	26	Missense_Mutation	mt-Nd5	G	A	6220	1	0.000160772
chrM	13589	13589	D105	Elam	RPE_Chor	26	Missense_Mutation	mt-Nd6	G	A	6576	1	0.000152068
chrM	13598	13598	D105	Elam	RPE_Chor	26	Missense_Mutation	mt-Nd6	G	A	6684	1	0.000149611
chrM	13622	13622	D105	Elam	RPE_Chor	26	Nonsense_Mutation	mt-Nd6	C	T	6740	1	0.000148368
chrM	13654	13654	D105	Elam	RPE_Chor	26	Frame_Shift_Del	mt-Nd6	A	-	6678	2	0.000299491
chrM	13660	13660	D105	Elam	RPE_Chor	26	Silent	mt-Nd6	T	C	6735	1	0.000148478
chrM	13753	13753	D105	Elam	RPE_Chor	26	Silent	mt-Nd6	A	T	6529	1	0.000153163
chrM	13755	13755	D105	Elam	RPE_Chor	26	Missense_Mutation	mt-Nd6	G	A	6542	2	0.000305717
chrM	13766	13766	D105	Elam	RPE_Chor	26	Frame_Shift_Del	mt-Nd6	A	-	6746	2	0.000296472
chrM	13785	13785	D105	Elam	RPE_Chor	26	Frame_Shift_Del	mt-Nd6	C	-	6923	2	0.000288892
chrM	13820	13820	D105	Elam	RPE_Chor	26	Missense_Mutation	mt-Nd6	G	A	6986	1	0.000143143
chrM	13822	13822	D105	Elam	RPE_Chor	26	Silent	mt-Nd6	T	C	6999	1	0.000142878
chrM	13883	13885	D105	Elam	RPE_Chor	26	Frame_Shift_Ins	mt-Nd6	-	C	6688	4	0.000598086
chrM	13972	13974	D105	Elam	RPE_Chor	26	Frame_Shift_Ins	mt-Nd6	-	T	7455	1	0.000134138
chrM	14095	14095	D105	Elam	RPE_Chor	26	3'Flank	mt-Co3	G	A	7511	2	0.000266276
chrM	14183	14187	D105	Elam	RPE_Chor	26	Frame_Shift_Del	mt-Cytb	ATTA	-	6990	1	0.000143062
chrM	14188	14188	D105	Elam	RPE_Chor	26	Missense_Mutation	mt-Cytb	A	G	6913	1	0.000144655
chrM	14202	14202	D105	Elam	RPE_Chor	26	Missense_Mutation	mt-Cytb	G	A	6706	1	0.00014912
chrM	14217	14217	D105	Elam	RPE_Chor	26	Missense_Mutation	mt-Cytb	T	C	6558	1	0.000152486
chrM	14245	14245	D105	Elam	RPE_Chor	26	Missense_Mutation	mt-Cytb	G	A	6600	1	0.000151515
chrM	14328	14328	D105	Elam	RPE_Chor	26	Missense_Mutation	mt-Cytb	G	A	6317	1	0.000158303
chrM	14335	14335	D105	Elam	RPE_Chor	26	Frame_Shift_Del	mt-Cytb	C	-	6327	1	0.000158053
chrM	14340	14340	D105	Elam	RPE_Chor	26	Missense_Mutation	mt-Cytb	G	A	6332	1	0.000157928
chrM	14422	14422	D105	Elam	RPE_Chor	26	Missense_Mutation	mt-Cytb	G	A	6242	1	0.000160205
chrM	14434	14434	D105	Elam	RPE_Chor	26	Missense_Mutation	mt-Cytb	A	G	6184	1	0.000161708
chrM	14443	14443	D105	Elam	RPE_Chor	26	Missense_Mutation	mt-Cytb	G	A	6274	3	0.000478164
chrM	14446	14446	D105	Elam	RPE_Chor	26	Missense_Mutation	mt-Cytb	G	A	6324	1	0.000158128
chrM	14450	14450	D105	Elam	RPE_Chor	26	Silent	mt-Cytb	A	G	6322	1	0.000158178
chrM	14548	14548	D105	Elam	RPE_Chor	26	Nonsense_Mutation	mt-Cytb	G	A	6922	2	0.000288934
chrM	14571	14571	D105	Elam	RPE_Chor	26	Missense_Mutation	mt-Cytb	G	A	6908	2	0.000289519
chrM	14577	14577	D105	Elam	RPE_Chor	26	Missense_Mutation	mt-Cytb	G	A	6945	1	0.000143988
chrM	14598	14598	D105	Elam	RPE_Chor	26	Missense_Mutation	mt-Cytb	G	A	6863	1	0.000145709
chrM	14644	14644	D105	Elam	RPE_Chor	26	Missense_Mutation	mt-Cytb	G	A	7039	1	0.000142066
chrM	14735	14735	D105	Elam	RPE_Chor	26	Silent	mt-Cytb	C	T	7134	1	0.000140174
chrM	14737	14737	D105	Elam	RPE_Chor	26	Missense_Mutation	mt-Cytb	T	C	7121	1	0.00014043
chrM	14757	14757	D105	Elam	RPE_Chor	26	Missense_Mutation	mt-Cytb	T	C	6936	1	0.000144175
chrM	14784	14784	D105	Elam	RPE_Chor	26	Missense_Mutation	mt-Cytb	G	A	6398	1	0.000156299
chrM	14807	14807	D105	Elam	RPE_Chor	26	Frame_Shift_Del	mt-Cytb	C	-	6136	1	0.000162973
chrM	14811	14811	D105	Elam	RPE_Chor	26	Frame_Shift_Del	mt-Cytb	T	-	6125	11	0.00179592
chrM	14871	14871	D105	Elam	RPE_Chor	26	Missense_Mutation	mt-Cytb	G	A	5857	1	0.000170736
chrM	14898	14898	D105	Elam	RPE_Chor	26	Missense_Mutation	mt-Cytb	G	A	5948	1	0.000168124
chrM	14970	14970	D105	Elam	RPE_Chor	26	Missense_Mutation	mt-Cytb	T	C	5090	1	0.000196464
chrM	14979	14979	D105	Elam	RPE_Chor	26	Missense_Mutation	mt-Cytb	G	A	4954	1	0.000201857
chrM	15014	15014	D105	Elam	RPE_Chor	26	Silent	mt-Cytb	T	C	4661	1	0.000214546
chrM	15101	15101	D105	Elam	RPE_Chor	26	Frame_Shift_Del	mt-Cytb	A	-	3849	1	0.000259808
chrM	15160	15160	D105	Elam	RPE_Chor	26	Missense_Mutation	mt-Cytb	G	A	3682	1	0.000271592
chrM	15161	15161	D105	Elam	RPE_Chor	26	Silent	mt-Cytb	G	A	3674	1	0.000272183
chrM	15164	15164	D105	Elam	RPE_Chor	26	Silent	mt-Cytb	C	T	3688	1	0.00027115
chrM	15265	15267	D105	Elam	RPE_Chor	26	Frame_Shift_Ins	mt-Cytb	-	A	2913	1	0.000343289
chrM	15316	15316	D105	Elam	RPE_Chor	26	3'Flank	mt-Nd4	T	C	3139	105	0.0334501
chrM	15327	15327	D105	Elam	RPE_Chor	26	3'Flank	mt-Nd4	T	C	3180	1	0.000314465
chrM	15419	15419	D105	Elam	RPE_Chor	26	3'Flank	mt-Nd4	C	A	3345	1	0.000298954
chrM	15449	15449	D105	Elam	RPE_Chor	26	3'Flank	mt-Nd4	G	A	3422	1	0.000292227
chrM	15519	15519	D105	Elam	RPE_Chor	26	3'Flank	mt-Nd4	T	C	3815	2	0.000524246
chrM	15574	15574	D105	Elam	RPE_Chor	26	3'Flank	mt-Nd4	T	C	3650	1	0.000273973
chrM	15600	15600	D105	Elam	RPE_Chor	26	3'Flank	mt-Nd4	G	A	3575	1	0.00027972
chrM	15681	15681	D105	Elam	RPE_Chor	26	3'Flank	mt-Nd4	C	T	4043	1	0.000247341
chrM	15719	15719	D105	Elam	RPE_Chor	26	3'Flank	mt-Nd4	C	T	4550	1	0.00021978
chrM	15727	15727	D105	Elam	RPE_Chor	26	3'Flank	mt-Nd4	G	A	4626	1	0.000216169
chrM	15731	15731	D105	Elam	RPE_Chor	26	3'Flank	mt-Nd4	C	T	4656	1	0.000214777
chrM	15766	15766	D105	Elam	RPE_Chor	26	3'Flank	mt-Nd4	G	A	4932	1	0.000202758
chrM	15814	15814	D105	Elam	RPE_Chor	26	3'Flank	mt-Nd4	A	G	5801	1	0.000172384
chrM	15818	15818	D105	Elam	RPE_Chor	26	3'Flank	mt-Nd4	G	A	5807	1	0.000172206
chrM	15820	15820	D105	Elam	RPE_Chor	26	3'Flank	mt-Nd4	G	A	5856	1	0.000170765
chrM	15840	15840	D105	Elam	RPE_Chor	26	3'Flank	mt-Nd4	C	T	6007	1	0.000166472
chrM	15866	15866	D105	Elam	RPE_Chor	26	3'Flank	mt-Nd4	G	A	6313	1	0.000158403
chrM	15869	15869	D105	Elam	RPE_Chor	26	3'Flank	mt-Nd4	T	C	6354	1	0.000157381
chrM	15877	15877	D105	Elam	RPE_Chor	26	3'Flank	mt-Nd4	G	A	6416	3	0.000467581
chrM	15899	15899	D105	Elam	RPE_Chor	26	3'Flank	mt-Nd4	G	A	6538	1	0.000152952
chrM	15903	15903	D105	Elam	RPE_Chor	26	3'Flank	mt-Nd4	C	T	6742	1	0.000148324
chrM	15928	15928	D105	Elam	RPE_Chor	26	3'Flank	mt-Nd4	G	A	6864	1	0.000145688
chrM	15951	15951	D105	Elam	RPE_Chor	26	3'Flank	mt-Nd4	G	A	7351	1	0.000136036
chrM	15966	15966	D105	Elam	RPE_Chor	26	3'Flank	mt-Nd4	G	A	7557	1	0.000132328
chrM	15970	15970	D105	Elam	RPE_Chor	26	3'Flank	mt-Nd4	G	A	7617	2	0.000262571
chrM	15993	15993	D105	Elam	RPE_Chor	26	3'Flank	mt-Nd4	G	A	7453	2	0.000268348
chrM	16012	16012	D105	Elam	RPE_Chor	26	3'Flank	mt-Nd4	G	A	7202	4	0.000555401
chrM	16039	16039	D105	Elam	RPE_Chor	26	3'Flank	mt-Nd4	A	G	6431	1	0.000155497
chrM	16054	16054	D105	Elam	RPE_Chor	26	3'Flank	mt-Nd4	A	G	6011	1	0.000166362
chrM	16091	16093	D105	Elam	RPE_Chor	26	3'Flank	mt-Nd4	-	C	4836	5	0.00103391
chrM	16251	16251	D105	Elam	RPE_Chor	26	3'Flank	mt-Nd4	C	T	4912	1	0.000203583
chrM	29	29	D102	Elam	Heart	26	5'Flank	mt-Nd1	C	A	9333	1	0.000107147
chrM	85	85	D102	Elam	Heart	26	5'Flank	mt-Nd1	G	A	12530	1	7.98085e-05
chrM	155	155	D102	Elam	Heart	26	5'Flank	mt-Nd1	T	C	13219	1	7.56487e-05
chrM	334	334	D102	Elam	Heart	26	5'Flank	mt-Nd1	C	G	14346	1	6.97058e-05
chrM	473	473	D102	Elam	Heart	26	5'Flank	mt-Nd1	C	T	13978	1	7.1541e-05
chrM	495	495	D102	Elam	Heart	26	5'Flank	mt-Nd1	T	C	14223	1	7.03087e-05
chrM	613	613	D102	Elam	Heart	26	5'Flank	mt-Nd1	C	A	14441	3	0.000207742
chrM	657	657	D102	Elam	Heart	26	5'Flank	mt-Nd1	C	T	14501	1	6.89608e-05
chrM	758	758	D102	Elam	Heart	26	5'Flank	mt-Nd1	T	C	13412	1	7.45601e-05
chrM	784	784	D102	Elam	Heart	26	5'Flank	mt-Nd1	G	A	13031	1	7.67401e-05
chrM	854	854	D102	Elam	Heart	26	5'Flank	mt-Nd1	G	A	13301	1	7.51823e-05
chrM	859	859	D102	Elam	Heart	26	5'Flank	mt-Nd1	T	-	13240	1	7.55287e-05
chrM	891	891	D102	Elam	Heart	26	5'Flank	mt-Nd1	T	G	13476	1	7.4206e-05
chrM	964	964	D102	Elam	Heart	26	5'Flank	mt-Nd1	G	A	12121	1	8.25014e-05
chrM	1008	1010	D102	Elam	Heart	26	5'Flank	mt-Nd1	GT	-	12524	1	7.98467e-05
chrM	1009	1009	D102	Elam	Heart	26	5'Flank	mt-Nd1	G	A	12563	1	7.95988e-05
chrM	1009	1009	D102	Elam	Heart	26	5'Flank	mt-Nd1	G	C	12563	1	7.95988e-05
chrM	1065	1065	D102	Elam	Heart	26	5'Flank	mt-Nd1	G	A	12803	1	7.81067e-05
chrM	1326	1326	D102	Elam	Heart	26	5'Flank	mt-Nd1	G	A	12226	1	8.17929e-05
chrM	1346	1346	D102	Elam	Heart	26	5'Flank	mt-Nd1	G	A	12550	1	7.96813e-05
chrM	1395	1397	D102	Elam	Heart	26	5'Flank	mt-Nd1	GA	-	12712	1	7.86658e-05
chrM	1452	1454	D102	Elam	Heart	26	5'Flank	mt-Nd1	-	A	12428	1	8.04635e-05
chrM	1469	1469	D102	Elam	Heart	26	5'Flank	mt-Nd1	G	A	12581	1	7.94849e-05
chrM	1515	1515	D102	Elam	Heart	26	5'Flank	mt-Nd1	T	C	12556	1	7.96432e-05
chrM	1537	1537	D102	Elam	Heart	26	5'Flank	mt-Nd1	G	A	13255	1	7.54432e-05
chrM	1549	1549	D102	Elam	Heart	26	5'Flank	mt-Nd1	G	A	13202	1	7.57461e-05
chrM	1572	1572	D102	Elam	Heart	26	5'Flank	mt-Nd1	T	C	13367	9	0.0006733
chrM	1611	1611	D102	Elam	Heart	26	5'Flank	mt-Nd1	A	C	13680	1	7.30994e-05
chrM	1615	1615	D102	Elam	Heart	26	5'Flank	mt-Nd1	G	A	13702	1	7.2982e-05
chrM	1620	1620	D102	Elam	Heart	26	5'Flank	mt-Nd1	C	T	13639	1	7.33192e-05
chrM	1722	1722	D102	Elam	Heart	26	5'Flank	mt-Nd1	G	A	11944	1	8.3724e-05
chrM	1743	1743	D102	Elam	Heart	26	5'Flank	mt-Nd1	G	A	11781	1	8.48824e-05
chrM	1788	1788	D102	Elam	Heart	26	5'Flank	mt-Nd1	G	A	11243	1	8.89442e-05
chrM	2019	2019	D102	Elam	Heart	26	5'Flank	mt-Nd1	A	T	4220	1	0.000236967
chrM	2030	2030	D102	Elam	Heart	26	5'Flank	mt-Nd1	G	A	4131	1	0.000242072
chrM	2204	2204	D102	Elam	Heart	26	5'Flank	mt-Nd1	T	C	4487	1	0.000222866
chrM	2270	2270	D102	Elam	Heart	26	5'Flank	mt-Nd1	A	-	6573	1	0.000152138
chrM	2371	2371	D102	Elam	Heart	26	5'Flank	mt-Nd1	T	C	8931	1	0.00011197
chrM	2461	2461	D102	Elam	Heart	26	5'Flank	mt-Nd1	G	T	9897	1	0.000101041
chrM	2533	2533	D102	Elam	Heart	26	5'Flank	mt-Nd1	G	A	10556	1	9.47329e-05
chrM	2851	2851	D102	Elam	Heart	26	Frame_Shift_Del	mt-Nd1	G	-	8474	1	0.000118008
chrM	2857	2857	D102	Elam	Heart	26	Missense_Mutation	mt-Nd1	G	A	8754	1	0.000114233
chrM	2868	2868	D102	Elam	Heart	26	Missense_Mutation	mt-Nd1	G	A	9176	1	0.00010898
chrM	2874	2874	D102	Elam	Heart	26	Missense_Mutation	mt-Nd1	C	A	9316	1	0.000107342
chrM	2970	2970	D102	Elam	Heart	26	Missense_Mutation	mt-Nd1	G	A	11744	1	8.51499e-05
chrM	3053	3053	D102	Elam	Heart	26	Silent	mt-Nd1	G	A	12903	1	7.75014e-05
chrM	3069	3069	D102	Elam	Heart	26	Missense_Mutation	mt-Nd1	G	A	13014	1	7.68403e-05
chrM	3118	3118	D102	Elam	Heart	26	Nonsense_Mutation	mt-Nd1	C	A	14012	1	7.13674e-05
chrM	3157	3157	D102	Elam	Heart	26	Missense_Mutation	mt-Nd1	T	C	14413	1	6.93818e-05
chrM	3161	3161	D102	Elam	Heart	26	Silent	mt-Nd1	C	A	14413	1	6.93818e-05
chrM	3172	3172	D102	Elam	Heart	26	Missense_Mutation	mt-Nd1	C	T	14168	1	7.05816e-05
chrM	3186	3186	D102	Elam	Heart	26	Missense_Mutation	mt-Nd1	A	T	13845	1	7.22282e-05
chrM	3307	3307	D102	Elam	Heart	26	Missense_Mutation	mt-Nd1	T	C	14747	1	6.78104e-05
chrM	3373	3373	D102	Elam	Heart	26	Missense_Mutation	mt-Nd1	T	C	14561	1	6.86766e-05
chrM	3437	3437	D102	Elam	Heart	26	Silent	mt-Nd1	T	C	13302	1	7.51767e-05
chrM	3481	3481	D102	Elam	Heart	26	Missense_Mutation	mt-Nd1	G	A	12311	1	8.12282e-05
chrM	3515	3515	D102	Elam	Heart	26	Nonsense_Mutation	mt-Nd1	C	A	12050	4	0.00033195
chrM	3573	3573	D102	Elam	Heart	26	Missense_Mutation	mt-Nd1	G	A	10845	2	0.000184417
chrM	3653	3653	D102	Elam	Heart	26	Missense_Mutation	mt-Nd1	T	A	8501	4	0.000470533
chrM	3718	3718	D102	Elam	Heart	26	3'Flank	mt-Nd1	G	-	6288	2	0.000318066
chrM	3841	3841	D102	Elam	Heart	26	3'Flank	mt-Nd1	T	-	5381	1	0.000185839
chrM	3932	3932	D102	Elam	Heart	26	Missense_Mutation	mt-Nd2	G	A	7641	1	0.000130873
chrM	4052	4052	D102	Elam	Heart	26	Frame_Shift_Del	mt-Nd2	A	-	9805	4	0.000407955
chrM	4050	4052	D102	Elam	Heart	26	Frame_Shift_Ins	mt-Nd2	-	A	9805	1	0.000101989
chrM	4079	4079	D102	Elam	Heart	26	Missense_Mutation	mt-Nd2	G	A	10684	16	0.00149757
chrM	4088	4088	D102	Elam	Heart	26	Missense_Mutation	mt-Nd2	T	C	11100	1	9.00901e-05
chrM	4218	4218	D102	Elam	Heart	26	Frame_Shift_Del	mt-Nd2	T	-	13200	1	7.57576e-05
chrM	4220	4220	D102	Elam	Heart	26	Missense_Mutation	mt-Nd2	T	C	13321	1	7.50694e-05
chrM	4329	4329	D102	Elam	Heart	26	Frame_Shift_Del	mt-Nd2	T	-	13923	3	0.000215471
chrM	4539	4539	D102	Elam	Heart	26	Missense_Mutation	mt-Nd2	T	C	13082	1	7.64409e-05
chrM	4604	4604	D102	Elam	Heart	26	Missense_Mutation	mt-Nd2	T	C	12791	1	7.818e-05
chrM	4631	4631	D102	Elam	Heart	26	Missense_Mutation	mt-Nd2	A	G	12833	1	7.79241e-05
chrM	4634	4634	D102	Elam	Heart	26	Silent	mt-Nd2	C	T	12769	1	7.83147e-05
chrM	4667	4667	D102	Elam	Heart	26	Nonsense_Mutation	mt-Nd2	G	A	12975	1	7.70713e-05
chrM	4748	4748	D102	Elam	Heart	26	Missense_Mutation	mt-Nd2	G	A	12358	1	8.09192e-05
chrM	4779	4779	D102	Elam	Heart	26	Missense_Mutation	mt-Nd2	A	G	12918	1	7.74114e-05
chrM	4797	4797	D102	Elam	Heart	26	Missense_Mutation	mt-Nd2	G	A	13037	1	7.67048e-05
chrM	4826	4826	D102	Elam	Heart	26	Missense_Mutation	mt-Nd2	T	C	13841	1	7.22491e-05
chrM	4906	4906	D102	Elam	Heart	26	Silent	mt-Nd2	C	T	13721	1	7.2881e-05
chrM	4974	4974	D102	Elam	Heart	26	3'Flank	mt-Nd1	C	T	14203	20	0.00140815
chrM	5079	5079	D102	Elam	Heart	26	3'Flank	mt-Nd1	A	-	11021	1	9.07359e-05
chrM	5130	5130	D102	Elam	Heart	26	3'Flank	mt-Nd1	G	A	6033	1	0.000165755
chrM	5171	5171	D102	Elam	Heart	26	3'Flank	mt-Nd1	G	-	2348	3	0.00127768
chrM	5172	5172	D102	Elam	Heart	26	3'Flank	mt-Nd1	A	-	2280	168	0.0736842
chrM	5171	5173	D102	Elam	Heart	26	3'Flank	mt-Nd1	AA	-	2280	1	0.000438596
chrM	5265	5265	D102	Elam	Heart	26	3'Flank	mt-Nd1	A	T	8643	1	0.000115701
chrM	5272	5274	D102	Elam	Heart	26	3'Flank	mt-Nd1	-	T	9258	1	0.000108015
chrM	5307	5307	D102	Elam	Heart	26	3'Flank	mt-Nd1	G	T	11843	1	8.44381e-05
chrM	5344	5344	D102	Elam	Heart	26	Missense_Mutation	mt-Co1	G	T	11887	1	8.41255e-05
chrM	5376	5376	D102	Elam	Heart	26	Missense_Mutation	mt-Co1	A	G	12391	1	8.07037e-05
chrM	5472	5472	D102	Elam	Heart	26	Nonsense_Mutation	mt-Co1	G	A	13117	1	7.62369e-05
chrM	5629	5629	D102	Elam	Heart	26	Missense_Mutation	mt-Co1	G	A	14642	1	6.82967e-05
chrM	5674	5674	D102	Elam	Heart	26	Nonsense_Mutation	mt-Co1	C	A	14890	1	6.71592e-05
chrM	5693	5693	D102	Elam	Heart	26	Silent	mt-Co1	A	C	14889	1	6.71637e-05
chrM	5748	5748	D102	Elam	Heart	26	Missense_Mutation	mt-Co1	G	A	14788	3	0.000202867
chrM	5841	5841	D102	Elam	Heart	26	Missense_Mutation	mt-Co1	A	G	14711	1	6.79763e-05
chrM	5934	5934	D102	Elam	Heart	26	Missense_Mutation	mt-Co1	G	A	14982	1	6.67468e-05
chrM	5991	5991	D102	Elam	Heart	26	Missense_Mutation	mt-Co1	C	G	14818	1	6.74855e-05
chrM	6016	6016	D102	Elam	Heart	26	Missense_Mutation	mt-Co1	T	C	15564	1	6.42508e-05
chrM	6066	6066	D102	Elam	Heart	26	Missense_Mutation	mt-Co1	A	T	15361	1	6.50999e-05
chrM	6067	6067	D102	Elam	Heart	26	Missense_Mutation	mt-Co1	T	C	15354	1	6.51296e-05
chrM	6116	6116	D102	Elam	Heart	26	Frame_Shift_Del	mt-Co1	A	-	14995	1	6.66889e-05
chrM	6157	6157	D102	Elam	Heart	26	Missense_Mutation	mt-Co1	T	C	15483	1	6.4587e-05
chrM	6226	6226	D102	Elam	Heart	26	Missense_Mutation	mt-Co1	A	G	15632	1	6.39713e-05
chrM	6240	6240	D102	Elam	Heart	26	Missense_Mutation	mt-Co1	T	C	15594	1	6.41272e-05
chrM	6292	6292	D102	Elam	Heart	26	Missense_Mutation	mt-Co1	G	T	15156	1	6.59805e-05
chrM	6312	6312	D102	Elam	Heart	26	Nonsense_Mutation	mt-Co1	G	A	14712	1	6.79717e-05
chrM	6412	6412	D102	Elam	Heart	26	Missense_Mutation	mt-Co1	C	T	15640	1	6.39386e-05
chrM	6517	6517	D102	Elam	Heart	26	Missense_Mutation	mt-Co1	T	C	15107	1	6.61945e-05
chrM	6549	6549	D102	Elam	Heart	26	Missense_Mutation	mt-Co1	A	G	14823	6	0.000404776
chrM	6566	6566	D102	Elam	Heart	26	Missense_Mutation	mt-Co1	C	A	14577	1	6.86012e-05
chrM	6633	6633	D102	Elam	Heart	26	Missense_Mutation	mt-Co1	A	G	13646	1	7.32815e-05
chrM	6886	6886	D102	Elam	Heart	26	3'Flank	mt-Nd1	C	T	7781	1	0.000128518
chrM	6930	6930	D102	Elam	Heart	26	3'Flank	mt-Nd1	G	A	8259	1	0.00012108
chrM	7055	7055	D102	Elam	Heart	26	Missense_Mutation	mt-Co2	C	G	10700	1	9.34579e-05
chrM	7069	7069	D102	Elam	Heart	26	Silent	mt-Co2	G	A	10786	1	9.27128e-05
chrM	7107	7107	D102	Elam	Heart	26	Missense_Mutation	mt-Co2	T	C	11216	1	8.91583e-05
chrM	7208	7210	D102	Elam	Heart	26	Frame_Shift_Ins	mt-Co2	-	T	12656	1	7.90139e-05
chrM	7357	7357	D102	Elam	Heart	26	Silent	mt-Co2	C	T	13927	1	7.1803e-05
chrM	7373	7378	D102	Elam	Heart	26	Frame_Shift_Del	mt-Co2	ATATA	-	13982	1	7.15205e-05
chrM	7445	7445	D102	Elam	Heart	26	Missense_Mutation	mt-Co2	C	G	13915	1	7.18649e-05
chrM	7461	7461	D102	Elam	Heart	26	Missense_Mutation	mt-Co2	T	C	14058	1	7.11339e-05
chrM	7556	7556	D102	Elam	Heart	26	Missense_Mutation	mt-Co2	G	T	14352	488	0.0340022
chrM	7849	7849	D102	Elam	Heart	26	Silent	mt-Atp8	C	A	14932	1	6.69703e-05
chrM	8101	8101	D102	Elam	Heart	26	Silent	mt-Atp6	C	T	14428	1	6.93097e-05
chrM	8243	8243	D102	Elam	Heart	26	Missense_Mutation	mt-Atp6	T	C	14555	2	0.00013741
chrM	8371	8371	D102	Elam	Heart	26	Silent	mt-Atp6	C	T	13579	2	0.000147286
chrM	8378	8378	D102	Elam	Heart	26	Missense_Mutation	mt-Atp6	T	C	13676	2	0.000146242
chrM	8658	8658	D102	Elam	Heart	26	Silent	mt-Co3	T	C	13327	1	7.50356e-05
chrM	8747	8747	D102	Elam	Heart	26	Silent	mt-Co3	A	G	13045	1	7.66577e-05
chrM	8784	8784	D102	Elam	Heart	26	Missense_Mutation	mt-Co3	G	A	13556	2	0.000147536
chrM	8787	8787	D102	Elam	Heart	26	Missense_Mutation	mt-Co3	G	A	13620	1	7.34214e-05
chrM	8794	8794	D102	Elam	Heart	26	Missense_Mutation	mt-Co3	G	A	13847	1	7.22178e-05
chrM	8817	8817	D102	Elam	Heart	26	Missense_Mutation	mt-Co3	C	T	14118	5	0.000354158
chrM	8829	8829	D102	Elam	Heart	26	Missense_Mutation	mt-Co3	G	T	13950	1	7.16846e-05
chrM	8950	8950	D102	Elam	Heart	26	Missense_Mutation	mt-Co3	G	T	15197	1	6.58025e-05
chrM	9027	9027	D102	Elam	Heart	26	Missense_Mutation	mt-Co3	G	A	14540	1	6.87758e-05
chrM	9028	9028	D102	Elam	Heart	26	Missense_Mutation	mt-Co3	G	A	14526	1	6.88421e-05
chrM	9238	9238	D102	Elam	Heart	26	Missense_Mutation	mt-Co3	G	A	13655	1	7.32332e-05
chrM	9445	9445	D102	Elam	Heart	26	3'Flank	mt-Nd2	C	A	12395	1	8.06777e-05
chrM	9454	9454	D102	Elam	Heart	26	3'Flank	mt-Nd2	G	A	12361	1	8.08996e-05
chrM	9525	9525	D102	Elam	Heart	26	Missense_Mutation	mt-Nd3	T	C	12818	1	7.80153e-05
chrM	9527	9529	D102	Elam	Heart	26	Frame_Shift_Ins	mt-Nd3	-	T	12823	1	7.79849e-05
chrM	9601	9601	D102	Elam	Heart	26	Missense_Mutation	mt-Nd3	G	T	12254	1	8.1606e-05
chrM	9654	9654	D102	Elam	Heart	26	Missense_Mutation	mt-Nd3	G	A	11647	1	8.5859e-05
chrM	9814	9814	D102	Elam	Heart	26	3'Flank	mt-Nd2	T	-	12421	1	8.05088e-05
chrM	9973	9973	D102	Elam	Heart	26	Silent	mt-Nd4l	C	T	13516	1	7.39864e-05
chrM	9976	9976	D102	Elam	Heart	26	Missense_Mutation	mt-Nd4l	G	A	13433	1	7.44435e-05
chrM	10014	10014	D102	Elam	Heart	26	Silent	mt-Nd4l	A	G	13548	1	7.38116e-05
chrM	10084	10084	D102	Elam	Heart	26	Missense_Mutation	mt-Nd4l	G	A	14063	1	7.11086e-05
chrM	10134	10134	D102	Elam	Heart	26	Silent	mt-Nd4l	A	G	12970	1	7.7101e-05
chrM	10227	10227	D102	Elam	Heart	26	Frame_Shift_Del	mt-Nd4	A	-	13849	1	7.22074e-05
chrM	10248	10248	D102	Elam	Heart	26	Missense_Mutation	mt-Nd4	A	G	13594	1	7.35619e-05
chrM	10378	10378	D102	Elam	Heart	26	Missense_Mutation	mt-Nd4	G	T	13557	1	7.37626e-05
chrM	10418	10418	D102	Elam	Heart	26	Frame_Shift_Del	mt-Nd4	A	-	13566	4	0.000294855
chrM	10450	10450	D102	Elam	Heart	26	Missense_Mutation	mt-Nd4	A	T	13450	1	7.43494e-05
chrM	10577	10577	D102	Elam	Heart	26	Silent	mt-Nd4	G	A	14586	1	6.85589e-05
chrM	10579	10579	D102	Elam	Heart	26	Missense_Mutation	mt-Nd4	A	G	14620	1	6.83995e-05
chrM	10617	10617	D102	Elam	Heart	26	Frame_Shift_Del	mt-Nd4	T	-	14353	1	6.96718e-05
chrM	10743	10747	D102	Elam	Heart	26	Frame_Shift_Del	mt-Nd4	ACTT	-	14844	1	6.73673e-05
chrM	10762	10762	D102	Elam	Heart	26	Missense_Mutation	mt-Nd4	G	A	14360	1	6.96379e-05
chrM	10770	10770	D102	Elam	Heart	26	Missense_Mutation	mt-Nd4	G	A	14326	3	0.000209409
chrM	10810	10810	D102	Elam	Heart	26	Nonsense_Mutation	mt-Nd4	G	A	15427	2	0.000129643
chrM	10856	10856	D102	Elam	Heart	26	Silent	mt-Nd4	T	C	15651	1	6.38937e-05
chrM	10950	10950	D102	Elam	Heart	26	Missense_Mutation	mt-Nd4	A	T	14747	1	6.78104e-05
chrM	10969	10969	D102	Elam	Heart	26	Missense_Mutation	mt-Nd4	G	A	14951	1	6.68852e-05
chrM	10987	10987	D102	Elam	Heart	26	Nonsense_Mutation	mt-Nd4	C	A	15255	1	6.55523e-05
chrM	11049	11049	D102	Elam	Heart	26	Missense_Mutation	mt-Nd4	G	A	14962	1	6.6836e-05
chrM	11075	11075	D102	Elam	Heart	26	Missense_Mutation	mt-Nd4	C	A	14763	1	6.77369e-05
chrM	11097	11097	D102	Elam	Heart	26	Nonsense_Mutation	mt-Nd4	G	A	14432	1	6.92905e-05
chrM	11098	11098	D102	Elam	Heart	26	Missense_Mutation	mt-Nd4	G	A	14422	2	0.000138677
chrM	11205	11205	D102	Elam	Heart	26	Nonsense_Mutation	mt-Nd4	G	A	15005	2	0.000133289
chrM	11233	11233	D102	Elam	Heart	26	Missense_Mutation	mt-Nd4	C	T	14974	1	6.67824e-05
chrM	11250	11250	D102	Elam	Heart	26	Missense_Mutation	mt-Nd4	G	A	15073	1	6.63438e-05
chrM	11259	11259	D102	Elam	Heart	26	Missense_Mutation	mt-Nd4	G	T	14983	1	6.67423e-05
chrM	11271	11271	D102	Elam	Heart	26	Missense_Mutation	mt-Nd4	C	A	14564	1	6.86625e-05
chrM	11274	11274	D102	Elam	Heart	26	Frame_Shift_Del	mt-Nd4	C	-	14577	2	0.000137202
chrM	11416	11416	D102	Elam	Heart	26	Missense_Mutation	mt-Nd4	G	A	13642	1	7.3303e-05
chrM	11451	11453	D102	Elam	Heart	26	Frame_Shift_Del	mt-Nd4	CA	-	13495	4	0.000296406
chrM	11533	11533	D102	Elam	Heart	26	Missense_Mutation	mt-Nd4	G	A	11669	1	8.56971e-05
chrM	11573	11575	D102	Elam	Heart	26	3'Flank	mt-Co1	TG	-	11476	1	8.71384e-05
chrM	11652	11652	D102	Elam	Heart	26	3'Flank	mt-Co1	T	C	11689	1	8.55505e-05
chrM	11781	11781	D102	Elam	Heart	26	Missense_Mutation	mt-Nd5	C	A	12390	1	8.07103e-05
chrM	11874	11874	D102	Elam	Heart	26	Missense_Mutation	mt-Nd5	A	T	12265	1	8.15328e-05
chrM	12046	12046	D102	Elam	Heart	26	Missense_Mutation	mt-Nd5	A	G	12611	1	7.92959e-05
chrM	12103	12103	D102	Elam	Heart	26	Missense_Mutation	mt-Nd5	T	C	12533	1	7.97894e-05
chrM	12131	12131	D102	Elam	Heart	26	Missense_Mutation	mt-Nd5	C	A	12312	1	8.12216e-05
chrM	12148	12151	D102	Elam	Heart	26	In_Frame_Del	mt-Nd5	CAT	-	12419	1	8.05218e-05
chrM	12185	12188	D102	Elam	Heart	26	In_Frame_Del	mt-Nd5	ATT	-	12804	1	7.81006e-05
chrM	12187	12187	D102	Elam	Heart	26	Missense_Mutation	mt-Nd5	T	C	12787	1	7.82044e-05
chrM	12193	12193	D102	Elam	Heart	26	Missense_Mutation	mt-Nd5	C	T	12982	1	7.70297e-05
chrM	12217	12217	D102	Elam	Heart	26	Missense_Mutation	mt-Nd5	A	G	13620	1	7.34214e-05
chrM	12252	12252	D102	Elam	Heart	26	Missense_Mutation	mt-Nd5	G	A	13873	1	7.20825e-05
chrM	12294	12294	D102	Elam	Heart	26	Missense_Mutation	mt-Nd5	G	A	13801	1	7.24585e-05
chrM	12336	12336	D102	Elam	Heart	26	Missense_Mutation	mt-Nd5	C	A	13552	1	7.37898e-05
chrM	12447	12447	D102	Elam	Heart	26	Missense_Mutation	mt-Nd5	G	A	16065	1	6.22471e-05
chrM	12468	12468	D102	Elam	Heart	26	Missense_Mutation	mt-Nd5	G	A	15905	1	6.28733e-05
chrM	12498	12498	D102	Elam	Heart	26	Missense_Mutation	mt-Nd5	G	A	15679	1	6.37796e-05
chrM	12501	12501	D102	Elam	Heart	26	Missense_Mutation	mt-Nd5	G	A	15708	1	6.36618e-05
chrM	12544	12544	D102	Elam	Heart	26	Missense_Mutation	mt-Nd5	C	A	14962	1	6.6836e-05
chrM	12573	12573	D102	Elam	Heart	26	Missense_Mutation	mt-Nd5	C	A	15504	1	6.44995e-05
chrM	12590	12590	D102	Elam	Heart	26	Silent	mt-Nd5	A	G	16171	1	6.18391e-05
chrM	12636	12636	D102	Elam	Heart	26	Frame_Shift_Del	mt-Nd5	A	-	16205	3	0.000185128
chrM	12634	12636	D102	Elam	Heart	26	Frame_Shift_Ins	mt-Nd5	-	A	16205	1	6.17093e-05
chrM	12673	12673	D102	Elam	Heart	26	Missense_Mutation	mt-Nd5	G	A	16036	2	0.000124719
chrM	12679	12679	D102	Elam	Heart	26	Missense_Mutation	mt-Nd5	T	C	15769	1	6.34156e-05
chrM	12714	12714	D102	Elam	Heart	26	Missense_Mutation	mt-Nd5	G	A	15514	1	6.44579e-05
chrM	12737	12737	D102	Elam	Heart	26	Missense_Mutation	mt-Nd5	C	A	15495	1	6.45369e-05
chrM	12792	12792	D102	Elam	Heart	26	Missense_Mutation	mt-Nd5	G	A	15708	2	0.000127324
chrM	12850	12850	D102	Elam	Heart	26	Nonsense_Mutation	mt-Nd5	C	A	15753	1	6.348e-05
chrM	12879	12879	D102	Elam	Heart	26	Missense_Mutation	mt-Nd5	C	A	15838	1	6.31393e-05
chrM	12904	12904	D102	Elam	Heart	26	Missense_Mutation	mt-Nd5	G	A	15505	1	6.44953e-05
chrM	12930	12930	D102	Elam	Heart	26	Missense_Mutation	mt-Nd5	G	A	15493	1	6.45453e-05
chrM	13120	13120	D102	Elam	Heart	26	Missense_Mutation	mt-Nd5	G	A	15305	1	6.53381e-05
chrM	13134	13134	D102	Elam	Heart	26	Nonsense_Mutation	mt-Nd5	G	A	15301	1	6.53552e-05
chrM	13140	13144	D102	Elam	Heart	26	Frame_Shift_Del	mt-Nd5	TCAT	-	15416	1	6.48677e-05
chrM	13168	13168	D102	Elam	Heart	26	Missense_Mutation	mt-Nd5	G	A	15556	2	0.000128568
chrM	13198	13198	D102	Elam	Heart	26	Nonsense_Mutation	mt-Nd5	T	A	15267	1	6.55008e-05
chrM	13233	13233	D102	Elam	Heart	26	Missense_Mutation	mt-Nd5	T	C	15146	1	6.6024e-05
chrM	13300	13300	D102	Elam	Heart	26	Missense_Mutation	mt-Nd5	C	T	15098	4	0.000264936
chrM	13313	13313	D102	Elam	Heart	26	Frame_Shift_Del	mt-Nd5	T	-	15165	1	6.59413e-05
chrM	13323	13323	D102	Elam	Heart	26	Frame_Shift_Del	mt-Nd5	T	-	15119	1	6.61419e-05
chrM	13366	13366	D102	Elam	Heart	26	Missense_Mutation	mt-Nd5	T	C	14911	1	6.70646e-05
chrM	13378	13378	D102	Elam	Heart	26	Missense_Mutation	mt-Nd5	T	C	14892	1	6.71501e-05
chrM	13403	13403	D102	Elam	Heart	26	Missense_Mutation	mt-Nd5	C	A	15065	1	6.6379e-05
chrM	13531	13531	D102	Elam	Heart	26	Missense_Mutation	mt-Nd5	T	C	13577	1	7.3654e-05
chrM	13560	13560	D102	Elam	Heart	26	Nonsense_Mutation	mt-Nd5	G	T	13299	1	7.51936e-05
chrM	13598	13598	D102	Elam	Heart	26	Missense_Mutation	mt-Nd6	G	A	13579	1	7.36431e-05
chrM	13654	13654	D102	Elam	Heart	26	Frame_Shift_Del	mt-Nd6	A	-	14185	1	7.0497e-05
chrM	13735	13735	D102	Elam	Heart	26	Silent	mt-Nd6	A	T	13148	1	7.60572e-05
chrM	13764	13764	D102	Elam	Heart	26	Frame_Shift_Del	mt-Nd6	T	-	13445	1	7.43771e-05
chrM	13766	13766	D102	Elam	Heart	26	Frame_Shift_Del	mt-Nd6	A	-	13563	1	7.373e-05
chrM	13803	13805	D102	Elam	Heart	26	Frame_Shift_Ins	mt-Nd6	-	A	13958	1	7.16435e-05
chrM	13882	13884	D102	Elam	Heart	26	Frame_Shift_Ins	mt-Nd6	-	T	13494	1	7.4107e-05
chrM	13883	13885	D102	Elam	Heart	26	Frame_Shift_Ins	mt-Nd6	-	C	13395	5	0.000373274
chrM	13899	13901	D102	Elam	Heart	26	Frame_Shift_Ins	mt-Nd6	-	A	12776	1	7.82718e-05
chrM	13939	13939	D102	Elam	Heart	26	Silent	mt-Nd6	T	C	13856	1	7.21709e-05
chrM	13991	13991	D102	Elam	Heart	26	Missense_Mutation	mt-Nd6	T	C	14274	1	7.00574e-05
chrM	13997	13997	D102	Elam	Heart	26	Missense_Mutation	mt-Nd6	G	A	14293	1	6.99643e-05
chrM	14104	14104	D102	Elam	Heart	26	3'Flank	mt-Co3	C	T	14952	1	6.68807e-05
chrM	14210	14210	D102	Elam	Heart	26	Silent	mt-Cytb	T	C	14614	1	6.84275e-05
chrM	14222	14222	D102	Elam	Heart	26	Missense_Mutation	mt-Cytb	C	A	14587	1	6.85542e-05
chrM	14383	14383	D102	Elam	Heart	26	Missense_Mutation	mt-Cytb	G	A	16009	1	6.24649e-05
chrM	14443	14443	D102	Elam	Heart	26	Missense_Mutation	mt-Cytb	G	A	15470	3	0.000193924
chrM	14491	14491	D102	Elam	Heart	26	Missense_Mutation	mt-Cytb	G	A	15403	1	6.49224e-05
chrM	14641	14641	D102	Elam	Heart	26	Missense_Mutation	mt-Cytb	G	A	13993	2	0.000142929
chrM	14747	14749	D102	Elam	Heart	26	Frame_Shift_Ins	mt-Cytb	-	AAAC	15539	1	6.43542e-05
chrM	14798	14798	D102	Elam	Heart	26	Silent	mt-Cytb	T	C	14902	1	6.71051e-05
chrM	14811	14811	D102	Elam	Heart	26	Frame_Shift_Del	mt-Cytb	T	-	14662	1	6.82035e-05
chrM	14940	14940	D102	Elam	Heart	26	Frame_Shift_Del	mt-Cytb	C	-	15452	1	6.47165e-05
chrM	15053	15053	D102	Elam	Heart	26	Frame_Shift_Del	mt-Cytb	A	-	14734	1	6.78702e-05
chrM	15077	15077	D102	Elam	Heart	26	Silent	mt-Cytb	G	A	14938	1	6.69434e-05
chrM	15097	15097	D102	Elam	Heart	26	Missense_Mutation	mt-Cytb	G	A	14819	1	6.74809e-05
chrM	15146	15146	D102	Elam	Heart	26	Missense_Mutation	mt-Cytb	C	A	14908	1	6.70781e-05
chrM	15162	15162	D102	Elam	Heart	26	Missense_Mutation	mt-Cytb	G	A	14954	1	6.68717e-05
chrM	15175	15175	D102	Elam	Heart	26	Missense_Mutation	mt-Cytb	A	T	14828	5	0.0003372
chrM	15192	15194	D102	Elam	Heart	26	Frame_Shift_Ins	mt-Cytb	-	A	14324	1	6.98129e-05
chrM	15246	15246	D102	Elam	Heart	26	Missense_Mutation	mt-Cytb	A	G	12607	1	7.9321e-05
chrM	15255	15255	D102	Elam	Heart	26	Missense_Mutation	mt-Cytb	A	G	12149	1	8.23113e-05
chrM	15265	15267	D102	Elam	Heart	26	Frame_Shift_Ins	mt-Cytb	-	A	11719	1	8.53315e-05
chrM	15284	15284	D102	Elam	Heart	26	Silent	mt-Cytb	T	C	11442	1	8.73973e-05
chrM	15316	15316	D102	Elam	Heart	26	3'Flank	mt-Nd4	T	C	11520	386	0.0335069
chrM	15375	15375	D102	Elam	Heart	26	3'Flank	mt-Nd4	C	T	11843	1	8.44381e-05
chrM	15416	15416	D102	Elam	Heart	26	3'Flank	mt-Nd4	C	G	10948	1	9.13409e-05
chrM	15462	15462	D102	Elam	Heart	26	3'Flank	mt-Nd4	T	C	11236	10	0.000889996
chrM	15482	15482	D102	Elam	Heart	26	3'Flank	mt-Nd4	T	C	11556	2	0.00017307
chrM	15498	15498	D102	Elam	Heart	26	3'Flank	mt-Nd4	C	A	11799	1	8.47529e-05
chrM	15499	15499	D102	Elam	Heart	26	3'Flank	mt-Nd4	T	C	11809	2	0.000169362
chrM	15502	15502	D102	Elam	Heart	26	3'Flank	mt-Nd4	T	C	11946	1	8.371e-05
chrM	15503	15503	D102	Elam	Heart	26	3'Flank	mt-Nd4	A	G	11973	1	8.35213e-05
chrM	15519	15519	D102	Elam	Heart	26	3'Flank	mt-Nd4	T	C	12162	1	8.22233e-05
chrM	15522	15522	D102	Elam	Heart	26	3'Flank	mt-Nd4	G	A	12199	1	8.19739e-05
chrM	15532	15532	D102	Elam	Heart	26	3'Flank	mt-Nd4	T	C	12201	1	8.19605e-05
chrM	15547	15547	D102	Elam	Heart	26	3'Flank	mt-Nd4	A	G	11985	1	8.34376e-05
chrM	15550	15552	D102	Elam	Heart	26	3'Flank	mt-Nd4	AT	-	12014	1	8.32362e-05
chrM	15552	15552	D102	Elam	Heart	26	3'Flank	mt-Nd4	T	C	11999	1	8.33403e-05
chrM	15578	15578	D102	Elam	Heart	26	3'Flank	mt-Nd4	A	G	11746	1	8.51354e-05
chrM	15588	15588	D102	Elam	Heart	26	3'Flank	mt-Nd4	C	T	11793	1	8.47961e-05
chrM	15594	15594	D102	Elam	Heart	26	3'Flank	mt-Nd4	T	C	11802	1	8.47314e-05
chrM	15600	15600	D102	Elam	Heart	26	3'Flank	mt-Nd4	G	A	11787	2	0.000169678
chrM	15601	15601	D102	Elam	Heart	26	3'Flank	mt-Nd4	G	A	11795	1	8.47817e-05
chrM	15613	15613	D102	Elam	Heart	26	3'Flank	mt-Nd4	T	C	12102	1	8.2631e-05
chrM	15617	15617	D102	Elam	Heart	26	3'Flank	mt-Nd4	C	T	12243	1	8.16793e-05
chrM	15631	15631	D102	Elam	Heart	26	3'Flank	mt-Nd4	A	G	12497	1	8.00192e-05
chrM	15643	15643	D102	Elam	Heart	26	3'Flank	mt-Nd4	T	C	12948	1	7.7232e-05
chrM	15651	15651	D102	Elam	Heart	26	3'Flank	mt-Nd4	T	C	13115	1	7.62486e-05
chrM	15678	15678	D102	Elam	Heart	26	3'Flank	mt-Nd4	G	A	13744	1	7.2759e-05
chrM	15717	15717	D102	Elam	Heart	26	3'Flank	mt-Nd4	G	A	14140	1	7.07214e-05
chrM	15728	15728	D102	Elam	Heart	26	3'Flank	mt-Nd4	C	T	14066	1	7.10934e-05
chrM	15760	15760	D102	Elam	Heart	26	3'Flank	mt-Nd4	G	A	14006	1	7.1398e-05
chrM	15766	15766	D102	Elam	Heart	26	3'Flank	mt-Nd4	G	A	14065	3	0.000213295
chrM	15806	15806	D102	Elam	Heart	26	3'Flank	mt-Nd4	G	A	14936	1	6.69523e-05
chrM	15808	15808	D102	Elam	Heart	26	3'Flank	mt-Nd4	G	A	15002	2	0.000133316
chrM	15837	15837	D102	Elam	Heart	26	3'Flank	mt-Nd4	C	T	14798	1	6.75767e-05
chrM	15857	15857	D102	Elam	Heart	26	3'Flank	mt-Nd4	G	A	14672	1	6.8157e-05
chrM	15864	15864	D102	Elam	Heart	26	3'Flank	mt-Nd4	T	C	14772	1	6.76956e-05
chrM	15869	15869	D102	Elam	Heart	26	3'Flank	mt-Nd4	T	C	14828	2	0.00013488
chrM	15877	15877	D102	Elam	Heart	26	3'Flank	mt-Nd4	G	A	14622	1	6.83901e-05
chrM	15885	15885	D102	Elam	Heart	26	3'Flank	mt-Nd4	C	T	14492	1	6.90036e-05
chrM	15903	15903	D102	Elam	Heart	26	3'Flank	mt-Nd4	C	T	14500	1	6.89655e-05
chrM	15926	15926	D102	Elam	Heart	26	3'Flank	mt-Nd4	T	C	14710	1	6.7981e-05
chrM	15930	15930	D102	Elam	Heart	26	3'Flank	mt-Nd4	C	T	14747	1	6.78104e-05
chrM	15957	15957	D102	Elam	Heart	26	3'Flank	mt-Nd4	G	C	15761	1	6.34478e-05
chrM	15962	15962	D102	Elam	Heart	26	3'Flank	mt-Nd4	A	-	15897	1	6.2905e-05
chrM	16012	16012	D102	Elam	Heart	26	3'Flank	mt-Nd4	G	A	15669	2	0.000127641
chrM	16016	16018	D102	Elam	Heart	26	3'Flank	mt-Nd4	-	C	15482	1	6.45911e-05
chrM	16031	16031	D102	Elam	Heart	26	3'Flank	mt-Nd4	G	A	14280	1	7.0028e-05
chrM	16032	16032	D102	Elam	Heart	26	3'Flank	mt-Nd4	G	A	14230	3	0.000210822
chrM	16036	16036	D102	Elam	Heart	26	3'Flank	mt-Nd4	A	G	14021	1	7.13216e-05
chrM	16037	16037	D102	Elam	Heart	26	3'Flank	mt-Nd4	T	C	14005	1	7.14031e-05
chrM	16050	16050	D102	Elam	Heart	26	3'Flank	mt-Nd4	T	-	13300	1	7.5188e-05
chrM	16049	16049	D102	Elam	Heart	26	3'Flank	mt-Nd4	G	A	13300	1	7.5188e-05
chrM	16051	16051	D102	Elam	Heart	26	3'Flank	mt-Nd4	T	C	13152	1	7.60341e-05
chrM	16056	16056	D102	Elam	Heart	26	3'Flank	mt-Nd4	A	G	12796	1	7.81494e-05
chrM	16066	16068	D102	Elam	Heart	26	3'Flank	mt-Nd4	-	A	12095	1	8.26788e-05
chrM	16075	16077	D102	Elam	Heart	26	3'Flank	mt-Nd4	-	AT	11553	1	8.65576e-05
chrM	16091	16093	D102	Elam	Heart	26	3'Flank	mt-Nd4	-	C	10416	3	0.000288018
chrM	16093	16093	D102	Elam	Heart	26	3'Flank	mt-Nd4	C	-	10416	1	9.60061e-05
chrM	16123	16125	D102	Elam	Heart	26	3'Flank	mt-Nd4	-	A	11173	1	8.95015e-05
chrM	16175	16175	D102	Elam	Heart	26	3'Flank	mt-Nd4	G	T	12042	1	8.30427e-05
chrM	16187	16187	D102	Elam	Heart	26	3'Flank	mt-Nd4	T	C	12403	1	8.06257e-05
chrM	16233	16233	D102	Elam	Heart	26	3'Flank	mt-Nd4	T	-	12950	1	7.72201e-05
chrM	55	55	D248	Elam	Hippocampus	26	5'Flank	mt-Nd1	G	A	12023	1	8.31739e-05
chrM	84	84	D248	Elam	Hippocampus	26	5'Flank	mt-Nd1	G	-	12998	1	7.69349e-05
chrM	131	131	D248	Elam	Hippocampus	26	5'Flank	mt-Nd1	G	A	15073	1	6.63438e-05
chrM	136	136	D248	Elam	Hippocampus	26	5'Flank	mt-Nd1	G	A	15199	2	0.000131588
chrM	174	174	D248	Elam	Hippocampus	26	5'Flank	mt-Nd1	G	A	16444	1	6.08125e-05
chrM	176	176	D248	Elam	Hippocampus	26	5'Flank	mt-Nd1	G	A	16469	1	6.07201e-05
chrM	177	177	D248	Elam	Hippocampus	26	5'Flank	mt-Nd1	G	A	16509	1	6.0573e-05
chrM	178	178	D248	Elam	Hippocampus	26	5'Flank	mt-Nd1	G	A	16558	1	6.03938e-05
chrM	190	192	D248	Elam	Hippocampus	26	5'Flank	mt-Nd1	TA	-	17373	1	5.75606e-05
chrM	198	198	D248	Elam	Hippocampus	26	5'Flank	mt-Nd1	G	A	17639	1	5.66926e-05
chrM	225	225	D248	Elam	Hippocampus	26	5'Flank	mt-Nd1	C	T	16784	1	5.95806e-05
chrM	238	238	D248	Elam	Hippocampus	26	5'Flank	mt-Nd1	G	A	18170	2	0.000110072
chrM	243	243	D248	Elam	Hippocampus	26	5'Flank	mt-Nd1	G	A	18724	1	5.34074e-05
chrM	281	281	D248	Elam	Hippocampus	26	5'Flank	mt-Nd1	A	G	19784	1	5.05459e-05
chrM	328	328	D248	Elam	Hippocampus	26	5'Flank	mt-Nd1	G	T	19152	1	5.22139e-05
chrM	328	328	D248	Elam	Hippocampus	26	5'Flank	mt-Nd1	G	A	19152	1	5.22139e-05
chrM	352	352	D248	Elam	Hippocampus	26	5'Flank	mt-Nd1	G	A	18190	2	0.000109951
chrM	370	374	D248	Elam	Hippocampus	26	5'Flank	mt-Nd1	ATAA	-	16026	1	6.23986e-05
chrM	420	420	D248	Elam	Hippocampus	26	5'Flank	mt-Nd1	G	A	16419	1	6.0905e-05
chrM	425	425	D248	Elam	Hippocampus	26	5'Flank	mt-Nd1	G	A	16330	1	6.1237e-05
chrM	455	455	D248	Elam	Hippocampus	26	5'Flank	mt-Nd1	G	A	15914	2	0.000125676
chrM	468	468	D248	Elam	Hippocampus	26	5'Flank	mt-Nd1	C	A	15862	1	6.30438e-05
chrM	495	495	D248	Elam	Hippocampus	26	5'Flank	mt-Nd1	T	C	15560	1	6.42674e-05
chrM	553	553	D248	Elam	Hippocampus	26	5'Flank	mt-Nd1	G	A	15519	1	6.44371e-05
chrM	569	569	D248	Elam	Hippocampus	26	5'Flank	mt-Nd1	C	T	16034	1	6.23675e-05
chrM	577	579	D248	Elam	Hippocampus	26	5'Flank	mt-Nd1	AA	-	16543	1	6.04485e-05
chrM	597	597	D248	Elam	Hippocampus	26	5'Flank	mt-Nd1	G	A	16486	1	6.06575e-05
chrM	598	598	D248	Elam	Hippocampus	26	5'Flank	mt-Nd1	G	A	16525	1	6.05144e-05
chrM	613	613	D248	Elam	Hippocampus	26	5'Flank	mt-Nd1	C	A	16544	6	0.000362669
chrM	618	618	D248	Elam	Hippocampus	26	5'Flank	mt-Nd1	G	A	16563	1	6.03755e-05
chrM	639	639	D248	Elam	Hippocampus	26	5'Flank	mt-Nd1	A	-	16524	1	6.0518e-05
chrM	650	650	D248	Elam	Hippocampus	26	5'Flank	mt-Nd1	T	C	16133	1	6.19848e-05
chrM	710	710	D248	Elam	Hippocampus	26	5'Flank	mt-Nd1	G	A	15243	1	6.56039e-05
chrM	711	711	D248	Elam	Hippocampus	26	5'Flank	mt-Nd1	G	A	15230	1	6.56599e-05
chrM	750	750	D248	Elam	Hippocampus	26	5'Flank	mt-Nd1	G	A	14699	1	6.80318e-05
chrM	771	771	D248	Elam	Hippocampus	26	5'Flank	mt-Nd1	A	T	14412	1	6.93866e-05
chrM	774	774	D248	Elam	Hippocampus	26	5'Flank	mt-Nd1	G	A	14280	1	7.0028e-05
chrM	783	783	D248	Elam	Hippocampus	26	5'Flank	mt-Nd1	G	A	14311	1	6.98763e-05
chrM	784	784	D248	Elam	Hippocampus	26	5'Flank	mt-Nd1	G	A	14342	1	6.97253e-05
chrM	785	785	D248	Elam	Hippocampus	26	5'Flank	mt-Nd1	G	A	14361	1	6.9633e-05
chrM	787	789	D248	Elam	Hippocampus	26	5'Flank	mt-Nd1	AC	-	14679	1	6.81245e-05
chrM	841	841	D248	Elam	Hippocampus	26	5'Flank	mt-Nd1	G	A	15139	2	0.000132109
chrM	872	872	D248	Elam	Hippocampus	26	5'Flank	mt-Nd1	G	A	15400	1	6.49351e-05
chrM	895	895	D248	Elam	Hippocampus	26	5'Flank	mt-Nd1	G	A	15451	1	6.47207e-05
chrM	964	964	D248	Elam	Hippocampus	26	5'Flank	mt-Nd1	G	A	12629	1	7.91828e-05
chrM	993	993	D248	Elam	Hippocampus	26	5'Flank	mt-Nd1	G	A	12655	1	7.90202e-05
chrM	1034	1034	D248	Elam	Hippocampus	26	5'Flank	mt-Nd1	G	A	12921	3	0.00023218
chrM	1071	1073	D248	Elam	Hippocampus	26	5'Flank	mt-Nd1	TC	-	11849	1	8.43953e-05
chrM	1073	1073	D248	Elam	Hippocampus	26	5'Flank	mt-Nd1	C	A	11830	1	8.45309e-05
chrM	1104	1104	D248	Elam	Hippocampus	26	5'Flank	mt-Nd1	G	A	11019	1	9.07523e-05
chrM	1152	1155	D248	Elam	Hippocampus	26	5'Flank	mt-Nd1	TTA	-	11156	1	8.96379e-05
chrM	1175	1175	D248	Elam	Hippocampus	26	5'Flank	mt-Nd1	G	A	11584	1	8.6326e-05
chrM	1195	1195	D248	Elam	Hippocampus	26	5'Flank	mt-Nd1	G	A	11672	1	8.56751e-05
chrM	1228	1228	D248	Elam	Hippocampus	26	5'Flank	mt-Nd1	G	A	12553	1	7.96622e-05
chrM	1259	1259	D248	Elam	Hippocampus	26	5'Flank	mt-Nd1	G	A	12929	1	7.73455e-05
chrM	1293	1293	D248	Elam	Hippocampus	26	5'Flank	mt-Nd1	C	T	13717	1	7.29022e-05
chrM	1296	1296	D248	Elam	Hippocampus	26	5'Flank	mt-Nd1	G	A	13771	1	7.26164e-05
chrM	1381	1383	D248	Elam	Hippocampus	26	5'Flank	mt-Nd1	TG	-	17097	1	5.84898e-05
chrM	1410	1410	D248	Elam	Hippocampus	26	5'Flank	mt-Nd1	G	A	17694	1	5.65163e-05
chrM	1486	1488	D248	Elam	Hippocampus	26	5'Flank	mt-Nd1	-	A	18626	1	5.36884e-05
chrM	1514	1514	D248	Elam	Hippocampus	26	5'Flank	mt-Nd1	G	A	18205	1	5.493e-05
chrM	1519	1519	D248	Elam	Hippocampus	26	5'Flank	mt-Nd1	G	A	18185	2	0.000109981
chrM	1533	1533	D248	Elam	Hippocampus	26	5'Flank	mt-Nd1	G	A	18484	1	5.41008e-05
chrM	1541	1541	D248	Elam	Hippocampus	26	5'Flank	mt-Nd1	G	A	18362	1	5.44603e-05
chrM	1549	1549	D248	Elam	Hippocampus	26	5'Flank	mt-Nd1	G	A	18063	1	5.53618e-05
chrM	1554	1554	D248	Elam	Hippocampus	26	5'Flank	mt-Nd1	G	A	18107	1	5.52273e-05
chrM	1571	1571	D248	Elam	Hippocampus	26	5'Flank	mt-Nd1	G	A	17850	1	5.60224e-05
chrM	1636	1636	D248	Elam	Hippocampus	26	5'Flank	mt-Nd1	G	A	16512	2	0.000121124
chrM	1642	1642	D248	Elam	Hippocampus	26	5'Flank	mt-Nd1	G	A	16208	1	6.16979e-05
chrM	1679	1679	D248	Elam	Hippocampus	26	5'Flank	mt-Nd1	C	T	14386	1	6.9512e-05
chrM	1755	1757	D248	Elam	Hippocampus	26	5'Flank	mt-Nd1	CA	-	11541	1	8.66476e-05
chrM	1787	1787	D248	Elam	Hippocampus	26	5'Flank	mt-Nd1	G	A	9974	1	0.000100261
chrM	1817	1817	D248	Elam	Hippocampus	26	5'Flank	mt-Nd1	G	A	8457	1	0.000118245
chrM	1858	1858	D248	Elam	Hippocampus	26	5'Flank	mt-Nd1	G	A	7340	1	0.00013624
chrM	1868	1868	D248	Elam	Hippocampus	26	5'Flank	mt-Nd1	C	T	7031	1	0.000142227
chrM	1872	1872	D248	Elam	Hippocampus	26	5'Flank	mt-Nd1	G	A	6957	1	0.00014374
chrM	1929	1929	D248	Elam	Hippocampus	26	5'Flank	mt-Nd1	G	A	5126	1	0.000195084
chrM	2022	2022	D248	Elam	Hippocampus	26	5'Flank	mt-Nd1	G	A	3173	1	0.000315159
chrM	2110	2110	D248	Elam	Hippocampus	26	5'Flank	mt-Nd1	G	A	3817	1	0.000261986
chrM	2216	2216	D248	Elam	Hippocampus	26	5'Flank	mt-Nd1	G	A	6747	1	0.000148214
chrM	2218	2218	D248	Elam	Hippocampus	26	5'Flank	mt-Nd1	C	T	6835	1	0.000146306
chrM	2252	2252	D248	Elam	Hippocampus	26	5'Flank	mt-Nd1	G	A	8295	1	0.000120555
chrM	2253	2253	D248	Elam	Hippocampus	26	5'Flank	mt-Nd1	G	A	8351	2	0.000239492
chrM	2255	2255	D248	Elam	Hippocampus	26	5'Flank	mt-Nd1	G	A	8484	1	0.000117869
chrM	2286	2286	D248	Elam	Hippocampus	26	5'Flank	mt-Nd1	G	A	9827	2	0.000203521
chrM	2369	2369	D248	Elam	Hippocampus	26	5'Flank	mt-Nd1	C	T	11791	1	8.48104e-05
chrM	2434	2434	D248	Elam	Hippocampus	26	5'Flank	mt-Nd1	G	A	14577	1	6.86012e-05
chrM	2458	2458	D248	Elam	Hippocampus	26	5'Flank	mt-Nd1	G	A	14220	1	7.03235e-05
chrM	2489	2489	D248	Elam	Hippocampus	26	5'Flank	mt-Nd1	G	A	13224	1	7.56201e-05
chrM	2496	2496	D248	Elam	Hippocampus	26	5'Flank	mt-Nd1	G	A	13151	1	7.60398e-05
chrM	2568	2568	D248	Elam	Hippocampus	26	5'Flank	mt-Nd1	G	A	11758	1	8.50485e-05
chrM	2586	2586	D248	Elam	Hippocampus	26	5'Flank	mt-Nd1	G	A	10964	1	9.12076e-05
chrM	2690	2690	D248	Elam	Hippocampus	26	5'Flank	mt-Nd1	G	A	6334	1	0.000157878
chrM	2753	2753	D248	Elam	Hippocampus	26	Translation_Start_Site	mt-Nd1	G	A	5632	1	0.000177557
chrM	2836	2836	D248	Elam	Hippocampus	26	Missense_Mutation	mt-Nd1	G	A	6888	1	0.00014518
chrM	2837	2837	D248	Elam	Hippocampus	26	Silent	mt-Nd1	G	T	6936	1	0.000144175
chrM	2851	2851	D248	Elam	Hippocampus	26	Frame_Shift_Del	mt-Nd1	G	-	7646	1	0.000130787
chrM	2850	2850	D248	Elam	Hippocampus	26	Missense_Mutation	mt-Nd1	C	T	7646	1	0.000130787
chrM	2851	2851	D248	Elam	Hippocampus	26	Missense_Mutation	mt-Nd1	G	A	7700	1	0.00012987
chrM	2851	2851	D248	Elam	Hippocampus	26	Missense_Mutation	mt-Nd1	G	T	7700	1	0.00012987
chrM	2868	2868	D248	Elam	Hippocampus	26	Missense_Mutation	mt-Nd1	G	A	8168	1	0.000122429
chrM	2947	2947	D248	Elam	Hippocampus	26	Missense_Mutation	mt-Nd1	C	G	8410	1	0.000118906
chrM	3141	3141	D248	Elam	Hippocampus	26	Nonsense_Mutation	mt-Nd1	G	A	16068	1	6.22355e-05
chrM	3150	3150	D248	Elam	Hippocampus	26	Missense_Mutation	mt-Nd1	C	T	16091	1	6.21465e-05
chrM	3156	3156	D248	Elam	Hippocampus	26	Missense_Mutation	mt-Nd1	G	A	16215	1	6.16713e-05
chrM	3160	3160	D248	Elam	Hippocampus	26	Frame_Shift_Del	mt-Nd1	C	-	16355	1	6.11434e-05
chrM	3182	3182	D248	Elam	Hippocampus	26	Silent	mt-Nd1	A	T	15873	1	6.30001e-05
chrM	3184	3184	D248	Elam	Hippocampus	26	Frame_Shift_Del	mt-Nd1	C	-	15885	1	6.29525e-05
chrM	3205	3205	D248	Elam	Hippocampus	26	Missense_Mutation	mt-Nd1	C	T	15710	1	6.36537e-05
chrM	3223	3223	D248	Elam	Hippocampus	26	Missense_Mutation	mt-Nd1	G	A	16024	1	6.24064e-05
chrM	3225	3225	D248	Elam	Hippocampus	26	Missense_Mutation	mt-Nd1	T	C	16070	1	6.22278e-05
chrM	3278	3278	D248	Elam	Hippocampus	26	Silent	mt-Nd1	G	A	16754	1	5.96872e-05
chrM	3294	3294	D248	Elam	Hippocampus	26	Missense_Mutation	mt-Nd1	G	A	16469	1	6.07201e-05
chrM	3324	3324	D248	Elam	Hippocampus	26	Missense_Mutation	mt-Nd1	G	A	16166	1	6.18582e-05
chrM	3360	3360	D248	Elam	Hippocampus	26	Missense_Mutation	mt-Nd1	G	A	16755	1	5.96837e-05
chrM	3378	3378	D248	Elam	Hippocampus	26	Nonsense_Mutation	mt-Nd1	G	A	16596	1	6.02555e-05
chrM	3384	3384	D248	Elam	Hippocampus	26	Missense_Mutation	mt-Nd1	A	G	16539	1	6.04631e-05
chrM	3413	3413	D248	Elam	Hippocampus	26	Silent	mt-Nd1	G	A	15804	1	6.32751e-05
chrM	3429	3429	D248	Elam	Hippocampus	26	Missense_Mutation	mt-Nd1	G	A	14962	1	6.6836e-05
chrM	3534	3534	D248	Elam	Hippocampus	26	Missense_Mutation	mt-Nd1	G	A	10523	1	9.50299e-05
chrM	3537	3537	D248	Elam	Hippocampus	26	Missense_Mutation	mt-Nd1	G	A	10384	1	9.6302e-05
chrM	3546	3546	D248	Elam	Hippocampus	26	Missense_Mutation	mt-Nd1	C	A	10079	1	9.92162e-05
chrM	3658	3658	D248	Elam	Hippocampus	26	Nonsense_Mutation	mt-Nd1	G	A	7841	3	0.000382604
chrM	3686	3686	D248	Elam	Hippocampus	26	Silent	mt-Nd1	G	A	6696	1	0.000149343
chrM	3739	3739	D248	Elam	Hippocampus	26	3'Flank	mt-Nd1	G	A	5346	1	0.000187056
chrM	3821	3821	D248	Elam	Hippocampus	26	3'Flank	mt-Nd1	G	A	5099	1	0.000196117
chrM	3833	3833	D248	Elam	Hippocampus	26	3'Flank	mt-Nd1	C	T	5101	1	0.00019604
chrM	3871	3871	D248	Elam	Hippocampus	26	3'Flank	mt-Nd1	G	A	5443	1	0.000183722
chrM	3875	3875	D248	Elam	Hippocampus	26	3'Flank	mt-Nd1	C	T	5462	1	0.000183083
chrM	3889	3889	D248	Elam	Hippocampus	26	3'Flank	mt-Nd1	G	A	6018	1	0.000166168
chrM	3892	3892	D248	Elam	Hippocampus	26	3'Flank	mt-Nd1	G	A	6139	2	0.000325786
chrM	3934	3934	D248	Elam	Hippocampus	26	Silent	mt-Nd2	C	T	7920	1	0.000126263
chrM	3978	3978	D248	Elam	Hippocampus	26	Frame_Shift_Del	mt-Nd2	C	-	9133	1	0.000109493
chrM	4007	4007	D248	Elam	Hippocampus	26	Missense_Mutation	mt-Nd2	G	A	9870	1	0.000101317
chrM	4052	4052	D248	Elam	Hippocampus	26	Frame_Shift_Del	mt-Nd2	A	-	12181	8	0.000656761
chrM	4050	4052	D248	Elam	Hippocampus	26	Frame_Shift_Ins	mt-Nd2	-	A	12181	3	0.000246285
chrM	4065	4065	D248	Elam	Hippocampus	26	Missense_Mutation	mt-Nd2	G	A	12944	1	7.72559e-05
chrM	4079	4079	D248	Elam	Hippocampus	26	Missense_Mutation	mt-Nd2	G	A	13757	3	0.000218071
chrM	4103	4103	D248	Elam	Hippocampus	26	Missense_Mutation	mt-Nd2	G	A	14889	1	6.71637e-05
chrM	4136	4136	D248	Elam	Hippocampus	26	Missense_Mutation	mt-Nd2	G	A	14752	1	6.77874e-05
chrM	4158	4158	D248	Elam	Hippocampus	26	Missense_Mutation	mt-Nd2	G	A	14725	1	6.79117e-05
chrM	4232	4232	D248	Elam	Hippocampus	26	Missense_Mutation	mt-Nd2	G	A	13686	1	7.30674e-05
chrM	4233	4233	D248	Elam	Hippocampus	26	Missense_Mutation	mt-Nd2	G	A	13639	1	7.33192e-05
chrM	4238	4238	D248	Elam	Hippocampus	26	Missense_Mutation	mt-Nd2	G	A	13588	1	7.35943e-05
chrM	4276	4276	D248	Elam	Hippocampus	26	Silent	mt-Nd2	G	A	12966	1	7.71248e-05
chrM	4280	4280	D248	Elam	Hippocampus	26	Missense_Mutation	mt-Nd2	C	T	12898	1	7.75314e-05
chrM	4353	4353	D248	Elam	Hippocampus	26	Missense_Mutation	mt-Nd2	C	T	11458	1	8.72753e-05
chrM	4409	4409	D248	Elam	Hippocampus	26	Missense_Mutation	mt-Nd2	G	A	10608	1	9.42685e-05
chrM	4476	4476	D248	Elam	Hippocampus	26	Missense_Mutation	mt-Nd2	G	A	10126	2	0.000197511
chrM	4487	4487	D248	Elam	Hippocampus	26	Missense_Mutation	mt-Nd2	G	A	10036	1	9.96413e-05
chrM	4498	4498	D248	Elam	Hippocampus	26	Silent	mt-Nd2	T	C	9477	1	0.000105519
chrM	4517	4517	D248	Elam	Hippocampus	26	Silent	mt-Nd2	C	T	8830	1	0.00011325
chrM	4550	4550	D248	Elam	Hippocampus	26	Missense_Mutation	mt-Nd2	G	A	7746	2	0.000258198
chrM	4651	4651	D248	Elam	Hippocampus	26	Silent	mt-Nd2	G	A	7811	1	0.000128025
chrM	4668	4668	D248	Elam	Hippocampus	26	Missense_Mutation	mt-Nd2	G	A	7766	1	0.000128766
chrM	4679	4679	D248	Elam	Hippocampus	26	Missense_Mutation	mt-Nd2	C	T	7794	1	0.000128304
chrM	4718	4718	D248	Elam	Hippocampus	26	Missense_Mutation	mt-Nd2	G	A	7345	1	0.000136147
chrM	4737	4737	D248	Elam	Hippocampus	26	Missense_Mutation	mt-Nd2	G	A	7317	1	0.000136668
chrM	4746	4746	D248	Elam	Hippocampus	26	Missense_Mutation	mt-Nd2	T	C	7418	1	0.000134807
chrM	4775	4775	D248	Elam	Hippocampus	26	Silent	mt-Nd2	C	T	8701	1	0.000114929
chrM	4821	4821	D248	Elam	Hippocampus	26	Missense_Mutation	mt-Nd2	C	T	10492	1	9.53107e-05
chrM	4911	4911	D248	Elam	Hippocampus	26	Missense_Mutation	mt-Nd2	G	A	12830	1	7.79423e-05
chrM	4974	4974	D248	Elam	Hippocampus	26	3'Flank	mt-Nd1	C	T	15119	3	0.000198426
chrM	4977	4977	D248	Elam	Hippocampus	26	3'Flank	mt-Nd1	G	A	15181	2	0.000131744
chrM	5005	5005	D248	Elam	Hippocampus	26	3'Flank	mt-Nd1	G	A	15531	1	6.43874e-05
chrM	5079	5079	D248	Elam	Hippocampus	26	3'Flank	mt-Nd1	A	-	12843	1	7.78634e-05
chrM	5096	5096	D248	Elam	Hippocampus	26	3'Flank	mt-Nd1	G	A	11176	1	8.94775e-05
chrM	5172	5172	D248	Elam	Hippocampus	26	3'Flank	mt-Nd1	A	-	3570	180	0.0504202
chrM	5170	5172	D248	Elam	Hippocampus	26	3'Flank	mt-Nd1	-	A	3570	4	0.00112045
chrM	5429	5429	D248	Elam	Hippocampus	26	Silent	mt-Co1	T	C	15514	1	6.44579e-05
chrM	5460	5460	D248	Elam	Hippocampus	26	Missense_Mutation	mt-Co1	G	A	14623	1	6.83854e-05
chrM	5462	5462	D248	Elam	Hippocampus	26	Silent	mt-Co1	T	C	14527	1	6.88373e-05
chrM	5463	5463	D248	Elam	Hippocampus	26	Missense_Mutation	mt-Co1	G	A	14518	1	6.888e-05
chrM	5470	5473	D248	Elam	Hippocampus	26	In_Frame_Del	mt-Co1	AGG	-	14592	1	6.85307e-05
chrM	5563	5563	D248	Elam	Hippocampus	26	Missense_Mutation	mt-Co1	G	A	14732	1	6.78794e-05
chrM	5579	5579	D248	Elam	Hippocampus	26	Silent	mt-Co1	A	G	14443	1	6.92377e-05
chrM	5589	5589	D248	Elam	Hippocampus	26	Nonsense_Mutation	mt-Co1	G	A	14820	1	6.74764e-05
chrM	5600	5600	D248	Elam	Hippocampus	26	Silent	mt-Co1	T	C	14522	1	6.8861e-05
chrM	5623	5626	D248	Elam	Hippocampus	26	In_Frame_Del	mt-Co1	TAT	-	14268	1	7.00869e-05
chrM	5639	5639	D248	Elam	Hippocampus	26	Silent	mt-Co1	C	T	13757	1	7.26903e-05
chrM	5754	5754	D248	Elam	Hippocampus	26	Missense_Mutation	mt-Co1	G	A	14516	1	6.88895e-05
chrM	5784	5784	D248	Elam	Hippocampus	26	Missense_Mutation	mt-Co1	G	A	14550	1	6.87285e-05
chrM	5806	5806	D248	Elam	Hippocampus	26	Missense_Mutation	mt-Co1	G	A	15031	1	6.65292e-05
chrM	5840	5840	D248	Elam	Hippocampus	26	Missense_Mutation	mt-Co1	G	T	15820	1	6.32111e-05
chrM	5846	5846	D248	Elam	Hippocampus	26	Silent	mt-Co1	C	T	16118	1	6.20424e-05
chrM	5864	5866	D248	Elam	Hippocampus	26	Frame_Shift_Del	mt-Co1	CA	-	16782	1	5.95877e-05
chrM	5898	5898	D248	Elam	Hippocampus	26	Missense_Mutation	mt-Co1	A	T	17528	1	5.70516e-05
chrM	5903	5903	D248	Elam	Hippocampus	26	Silent	mt-Co1	C	T	17646	1	5.66701e-05
chrM	5947	5947	D248	Elam	Hippocampus	26	Missense_Mutation	mt-Co1	C	T	18408	1	5.43242e-05
chrM	6005	6005	D248	Elam	Hippocampus	26	Silent	mt-Co1	G	A	18052	3	0.000166187
chrM	6006	6006	D248	Elam	Hippocampus	26	Missense_Mutation	mt-Co1	G	A	18081	1	5.53067e-05
chrM	6044	6044	D248	Elam	Hippocampus	26	Silent	mt-Co1	G	A	18269	1	5.47375e-05
chrM	6075	6075	D248	Elam	Hippocampus	26	Nonsense_Mutation	mt-Co1	G	A	17315	1	5.77534e-05
chrM	6116	6116	D248	Elam	Hippocampus	26	Frame_Shift_Del	mt-Co1	A	-	17266	8	0.000463338
chrM	6114	6116	D248	Elam	Hippocampus	26	Frame_Shift_Ins	mt-Co1	-	A	17266	2	0.000115835
chrM	6115	6115	D248	Elam	Hippocampus	26	Missense_Mutation	mt-Co1	G	A	17266	1	5.79173e-05
chrM	6123	6123	D248	Elam	Hippocampus	26	Nonsense_Mutation	mt-Co1	G	T	17258	1	5.79441e-05
chrM	6130	6130	D248	Elam	Hippocampus	26	Missense_Mutation	mt-Co1	T	C	16951	1	5.89936e-05
chrM	6147	6147	D248	Elam	Hippocampus	26	Missense_Mutation	mt-Co1	G	A	16688	1	5.99233e-05
chrM	6151	6151	D248	Elam	Hippocampus	26	Nonsense_Mutation	mt-Co1	G	A	16658	1	6.00312e-05
chrM	6153	6153	D248	Elam	Hippocampus	26	Missense_Mutation	mt-Co1	G	A	16685	1	5.99341e-05
chrM	6178	6178	D248	Elam	Hippocampus	26	Missense_Mutation	mt-Co1	G	A	16876	1	5.92557e-05
chrM	6315	6315	D248	Elam	Hippocampus	26	Missense_Mutation	mt-Co1	G	A	17044	1	5.86717e-05
chrM	6336	6336	D248	Elam	Hippocampus	26	Missense_Mutation	mt-Co1	G	A	17725	1	5.64175e-05
chrM	6348	6348	D248	Elam	Hippocampus	26	Missense_Mutation	mt-Co1	G	A	17818	1	5.6123e-05
chrM	6391	6391	D248	Elam	Hippocampus	26	Missense_Mutation	mt-Co1	G	T	18314	1	5.4603e-05
chrM	6423	6423	D248	Elam	Hippocampus	26	Missense_Mutation	mt-Co1	G	A	18477	3	0.000162364
chrM	6431	6431	D248	Elam	Hippocampus	26	Silent	mt-Co1	C	T	18556	1	5.38909e-05
chrM	6431	6431	D248	Elam	Hippocampus	26	Missense_Mutation	mt-Co1	C	A	18556	1	5.38909e-05
chrM	6444	6444	D248	Elam	Hippocampus	26	Missense_Mutation	mt-Co1	G	A	18308	1	5.46209e-05
chrM	6451	6451	D248	Elam	Hippocampus	26	Missense_Mutation	mt-Co1	C	A	18377	1	5.44158e-05
chrM	6477	6477	D248	Elam	Hippocampus	26	Nonsense_Mutation	mt-Co1	G	A	18343	1	5.45167e-05
chrM	6489	6489	D248	Elam	Hippocampus	26	Missense_Mutation	mt-Co1	G	A	18346	1	5.45078e-05
chrM	6514	6514	D248	Elam	Hippocampus	26	Nonsense_Mutation	mt-Co1	G	A	18089	3	0.000165847
chrM	6543	6543	D248	Elam	Hippocampus	26	Missense_Mutation	mt-Co1	G	A	16912	2	0.000118259
chrM	6549	6549	D248	Elam	Hippocampus	26	Missense_Mutation	mt-Co1	A	G	16927	8	0.000472618
chrM	6550	6550	D248	Elam	Hippocampus	26	Missense_Mutation	mt-Co1	C	T	16989	1	5.88616e-05
chrM	6582	6582	D248	Elam	Hippocampus	26	Missense_Mutation	mt-Co1	G	A	16763	1	5.96552e-05
chrM	6585	6585	D248	Elam	Hippocampus	26	Nonsense_Mutation	mt-Co1	G	A	16640	1	6.00962e-05
chrM	6586	6586	D248	Elam	Hippocampus	26	Missense_Mutation	mt-Co1	G	A	16620	1	6.01685e-05
chrM	6684	6684	D248	Elam	Hippocampus	26	Missense_Mutation	mt-Co1	G	A	10966	1	9.1191e-05
chrM	6809	6812	D248	Elam	Hippocampus	26	In_Frame_Del	mt-Co1	CTT	-	7716	1	0.000129601
chrM	6817	6817	D248	Elam	Hippocampus	26	Missense_Mutation	mt-Co1	G	A	7091	1	0.000141024
chrM	6829	6829	D248	Elam	Hippocampus	26	Missense_Mutation	mt-Co1	C	T	6410	1	0.000156006
chrM	6873	6873	D248	Elam	Hippocampus	26	3'Flank	mt-Nd1	G	A	5189	1	0.000192715
chrM	6988	6988	D248	Elam	Hippocampus	26	3'Flank	mt-Nd1	T	C	4585	1	0.000218103
chrM	7116	7116	D248	Elam	Hippocampus	26	Missense_Mutation	mt-Co2	G	A	6287	1	0.000159058
chrM	7164	7164	D248	Elam	Hippocampus	26	Missense_Mutation	mt-Co2	C	T	7110	1	0.000140647
chrM	7244	7244	D248	Elam	Hippocampus	26	Missense_Mutation	mt-Co2	C	T	8400	1	0.000119048
chrM	7250	7250	D248	Elam	Hippocampus	26	Frame_Shift_Del	mt-Co2	T	-	8490	1	0.000117786
chrM	7267	7267	D248	Elam	Hippocampus	26	Nonsense_Mutation	mt-Co2	T	A	9462	1	0.000105686
chrM	7289	7289	D248	Elam	Hippocampus	26	Missense_Mutation	mt-Co2	C	T	10651	1	9.38879e-05
chrM	7373	7373	D248	Elam	Hippocampus	26	Missense_Mutation	mt-Co2	T	C	14933	1	6.69658e-05
chrM	7410	7410	D248	Elam	Hippocampus	26	Missense_Mutation	mt-Co2	T	A	15946	1	6.27117e-05
chrM	7469	7472	D248	Elam	Hippocampus	26	In_Frame_Del	mt-Co2	TAA	-	17564	1	5.69346e-05
chrM	7484	7484	D248	Elam	Hippocampus	26	Missense_Mutation	mt-Co2	G	A	17666	1	5.66059e-05
chrM	7487	7487	D248	Elam	Hippocampus	26	Missense_Mutation	mt-Co2	G	A	17738	1	5.63761e-05
chrM	7505	7505	D248	Elam	Hippocampus	26	Missense_Mutation	mt-Co2	G	T	17492	1	5.7169e-05
chrM	7508	7508	D248	Elam	Hippocampus	26	Missense_Mutation	mt-Co2	C	T	17429	1	5.73756e-05
chrM	7518	7518	D248	Elam	Hippocampus	26	Missense_Mutation	mt-Co2	G	A	17977	1	5.56266e-05
chrM	7529	7529	D248	Elam	Hippocampus	26	Missense_Mutation	mt-Co2	G	T	18687	1	5.35131e-05
chrM	7556	7556	D248	Elam	Hippocampus	26	Missense_Mutation	mt-Co2	G	T	19599	465	0.0237257
chrM	7637	7637	D248	Elam	Hippocampus	26	Frame_Shift_Del	mt-Co2	A	-	19711	1	5.07331e-05
chrM	7638	7640	D248	Elam	Hippocampus	26	Frame_Shift_Del	mt-Co2	TG	-	19689	1	5.07898e-05
chrM	7659	7661	D248	Elam	Hippocampus	26	Frame_Shift_Del	mt-Co2	AA	-	19465	1	5.13743e-05
chrM	7731	7731	D248	Elam	Hippocampus	26	3'Flank	mt-Nd1	G	A	17893	1	5.58878e-05
chrM	7754	7754	D248	Elam	Hippocampus	26	3'Flank	mt-Nd1	C	G	17133	1	5.83669e-05
chrM	7768	7768	D248	Elam	Hippocampus	26	Silent	mt-Atp8	G	A	16787	1	5.95699e-05
chrM	7904	7904	D248	Elam	Hippocampus	26	Missense_Mutation	mt-Atp8	G	A	14054	1	7.11541e-05
chrM	7951	7951	D248	Elam	Hippocampus	26	Missense_Mutation	mt-Atp6	T	C	13245	1	7.55002e-05
chrM	7973	7973	D248	Elam	Hippocampus	26	Missense_Mutation	mt-Atp6	G	A	13063	2	0.000153104
chrM	7984	7984	D248	Elam	Hippocampus	26	Missense_Mutation	mt-Atp6	G	A	13110	1	7.62777e-05
chrM	7991	7991	D248	Elam	Hippocampus	26	Frame_Shift_Del	mt-Atp6	C	-	12985	1	7.70119e-05
chrM	7995	7998	D248	Elam	Hippocampus	26	In_Frame_Del	mt-Atp6	ATT	-	13142	1	7.60919e-05
chrM	8033	8033	D248	Elam	Hippocampus	26	Missense_Mutation	mt-Atp6	G	A	13573	1	7.36757e-05
chrM	8120	8120	D248	Elam	Hippocampus	26	Missense_Mutation	mt-Atp6	G	A	13051	1	7.66225e-05
chrM	8145	8147	D248	Elam	Hippocampus	26	Frame_Shift_Ins	mt-Atp6	-	C	12891	1	7.75735e-05
chrM	8211	8211	D248	Elam	Hippocampus	26	Silent	mt-Atp6	T	C	13909	1	7.18959e-05
chrM	8241	8241	D248	Elam	Hippocampus	26	Silent	mt-Atp6	C	T	14895	1	6.71366e-05
chrM	8260	8260	D248	Elam	Hippocampus	26	Missense_Mutation	mt-Atp6	G	A	15849	1	6.30955e-05
chrM	8294	8294	D248	Elam	Hippocampus	26	Missense_Mutation	mt-Atp6	G	A	15443	1	6.47543e-05
chrM	8378	8378	D248	Elam	Hippocampus	26	Missense_Mutation	mt-Atp6	T	C	14040	5	0.000356125
chrM	8389	8389	D248	Elam	Hippocampus	26	Missense_Mutation	mt-Atp6	G	A	14044	3	0.000213614
chrM	8402	8402	D248	Elam	Hippocampus	26	Missense_Mutation	mt-Atp6	G	A	14172	1	7.05617e-05
chrM	8427	8427	D248	Elam	Hippocampus	26	Silent	mt-Atp6	A	T	14139	1	7.07264e-05
chrM	8452	8452	D248	Elam	Hippocampus	26	Nonsense_Mutation	mt-Atp6	G	A	13809	3	0.00021725
chrM	8468	8472	D248	Elam	Hippocampus	26	Frame_Shift_Del	mt-Atp6	AATA	-	13522	1	7.39536e-05
chrM	8491	8491	D248	Elam	Hippocampus	26	Missense_Mutation	mt-Atp6	G	A	12013	1	8.32432e-05
chrM	8533	8533	D248	Elam	Hippocampus	26	Missense_Mutation	mt-Atp6	G	A	11014	2	0.000181587
chrM	8568	8568	D248	Elam	Hippocampus	26	Silent	mt-Atp6	C	T	10310	1	9.69932e-05
chrM	8614	8614	D248	Elam	Hippocampus	26	Missense_Mutation	mt-Co3	A	G	11002	1	9.08926e-05
chrM	8649	8649	D248	Elam	Hippocampus	26	Frame_Shift_Del	mt-Co3	C	-	11087	1	9.01957e-05
chrM	8674	8674	D248	Elam	Hippocampus	26	Missense_Mutation	mt-Co3	C	T	11148	1	8.97022e-05
chrM	8737	8737	D248	Elam	Hippocampus	26	Missense_Mutation	mt-Co3	C	T	11492	1	8.70171e-05
chrM	8743	8743	D248	Elam	Hippocampus	26	Missense_Mutation	mt-Co3	G	A	11665	1	8.57265e-05
chrM	8817	8817	D248	Elam	Hippocampus	26	Missense_Mutation	mt-Co3	C	T	13673	1	7.31368e-05
chrM	8838	8838	D248	Elam	Hippocampus	26	Nonsense_Mutation	mt-Co3	G	A	13986	1	7.15001e-05
chrM	8845	8845	D248	Elam	Hippocampus	26	Missense_Mutation	mt-Co3	G	T	14197	1	7.04374e-05
chrM	8851	8851	D248	Elam	Hippocampus	26	Missense_Mutation	mt-Co3	G	A	14444	2	0.000138466
chrM	8879	8881	D248	Elam	Hippocampus	26	Frame_Shift_Del	mt-Co3	TT	-	16228	1	6.16219e-05
chrM	8889	8889	D248	Elam	Hippocampus	26	Missense_Mutation	mt-Co3	G	A	16771	1	5.96267e-05
chrM	8965	8965	D248	Elam	Hippocampus	26	Missense_Mutation	mt-Co3	G	A	17733	1	5.6392e-05
chrM	8994	8994	D248	Elam	Hippocampus	26	Missense_Mutation	mt-Co3	C	T	16591	1	6.02736e-05
chrM	9010	9010	D248	Elam	Hippocampus	26	Nonsense_Mutation	mt-Co3	C	A	16597	1	6.02519e-05
chrM	9115	9115	D248	Elam	Hippocampus	26	Missense_Mutation	mt-Co3	G	A	15546	1	6.43252e-05
chrM	9156	9156	D248	Elam	Hippocampus	26	Missense_Mutation	mt-Co3	A	T	15666	1	6.38325e-05
chrM	9157	9157	D248	Elam	Hippocampus	26	Missense_Mutation	mt-Co3	C	T	15639	1	6.39427e-05
chrM	9174	9174	D248	Elam	Hippocampus	26	Missense_Mutation	mt-Co3	G	A	15276	1	6.54622e-05
chrM	9177	9177	D248	Elam	Hippocampus	26	Missense_Mutation	mt-Co3	G	A	15280	1	6.5445e-05
chrM	9180	9180	D248	Elam	Hippocampus	26	Missense_Mutation	mt-Co3	A	G	15251	1	6.55695e-05
chrM	9187	9187	D248	Elam	Hippocampus	26	Missense_Mutation	mt-Co3	G	A	15311	1	6.53125e-05
chrM	9210	9210	D248	Elam	Hippocampus	26	Nonsense_Mutation	mt-Co3	G	A	15397	1	6.49477e-05
chrM	9211	9211	D248	Elam	Hippocampus	26	Missense_Mutation	mt-Co3	G	C	15393	1	6.49646e-05
chrM	9219	9219	D248	Elam	Hippocampus	26	Nonsense_Mutation	mt-Co3	G	A	15694	1	6.37186e-05
chrM	9238	9238	D248	Elam	Hippocampus	26	Missense_Mutation	mt-Co3	G	A	15877	1	6.29842e-05
chrM	9239	9239	D248	Elam	Hippocampus	26	Silent	mt-Co3	A	G	15907	1	6.28654e-05
chrM	9306	9306	D248	Elam	Hippocampus	26	Nonsense_Mutation	mt-Co3	G	A	15082	1	6.63042e-05
chrM	9311	9311	D248	Elam	Hippocampus	26	Missense_Mutation	mt-Co3	T	A	14745	1	6.78196e-05
chrM	9312	9312	D248	Elam	Hippocampus	26	Missense_Mutation	mt-Co3	G	A	14654	1	6.82408e-05
chrM	9318	9318	D248	Elam	Hippocampus	26	Missense_Mutation	mt-Co3	G	A	14165	1	7.05965e-05
chrM	9321	9321	D248	Elam	Hippocampus	26	Missense_Mutation	mt-Co3	G	A	14030	1	7.12758e-05
chrM	9333	9333	D248	Elam	Hippocampus	26	Missense_Mutation	mt-Co3	C	A	13690	1	7.3046e-05
chrM	9379	9379	D248	Elam	Hippocampus	26	Nonsense_Mutation	mt-Co3	G	A	12262	1	8.15528e-05
chrM	9532	9532	D248	Elam	Hippocampus	26	Missense_Mutation	mt-Nd3	C	T	10469	1	9.55201e-05
chrM	9552	9552	D248	Elam	Hippocampus	26	Missense_Mutation	mt-Nd3	G	A	10462	1	9.5584e-05
chrM	9576	9576	D248	Elam	Hippocampus	26	Nonsense_Mutation	mt-Nd3	G	A	10962	1	9.12242e-05
chrM	9741	9741	D248	Elam	Hippocampus	26	Missense_Mutation	mt-Nd3	G	A	10889	1	9.18358e-05
chrM	9771	9771	D248	Elam	Hippocampus	26	Missense_Mutation	mt-Nd3	G	A	11060	1	9.04159e-05
chrM	9821	9821	D248	Elam	Hippocampus	26	3'Flank	mt-Nd2	A	-	10419	1	9.59785e-05
chrM	9863	9863	D248	Elam	Hippocampus	26	3'Flank	mt-Nd2	T	C	11106	1	9.00414e-05
chrM	9902	9902	D248	Elam	Hippocampus	26	Missense_Mutation	mt-Nd4l	C	T	11312	1	8.84017e-05
chrM	9976	9976	D248	Elam	Hippocampus	26	Missense_Mutation	mt-Nd4l	G	A	12892	1	7.75675e-05
chrM	10010	10010	D248	Elam	Hippocampus	26	Frame_Shift_Del	mt-Nd4l	C	-	14160	1	7.06215e-05
chrM	10044	10044	D248	Elam	Hippocampus	26	Silent	mt-Nd4l	C	A	16453	1	6.07792e-05
chrM	10082	10082	D248	Elam	Hippocampus	26	Missense_Mutation	mt-Nd4l	G	A	18150	1	5.50964e-05
chrM	10084	10084	D248	Elam	Hippocampus	26	Missense_Mutation	mt-Nd4l	G	A	18079	1	5.53128e-05
chrM	10084	10084	D248	Elam	Hippocampus	26	Nonsense_Mutation	mt-Nd4l	G	T	18079	1	5.53128e-05
chrM	10090	10090	D248	Elam	Hippocampus	26	Missense_Mutation	mt-Nd4l	G	A	18068	1	5.53465e-05
chrM	10102	10102	D248	Elam	Hippocampus	26	Missense_Mutation	mt-Nd4l	G	A	17735	1	5.63857e-05
chrM	10136	10136	D248	Elam	Hippocampus	26	Missense_Mutation	mt-Nd4l	C	A	16802	1	5.95167e-05
chrM	10138	10138	D248	Elam	Hippocampus	26	Missense_Mutation	mt-Nd4l	G	T	16710	1	5.98444e-05
chrM	10144	10144	D248	Elam	Hippocampus	26	Missense_Mutation	mt-Nd4l	G	A	16403	1	6.09645e-05
chrM	10204	10204	D248	Elam	Hippocampus	26	Missense_Mutation	mt-Nd4	C	T	14360	1	6.96379e-05
chrM	10218	10218	D248	Elam	Hippocampus	26	Missense_Mutation	mt-Nd4	T	C	15673	1	6.3804e-05
chrM	10225	10225	D248	Elam	Hippocampus	26	Missense_Mutation	mt-Nd4	C	T	15585	1	6.41643e-05
chrM	10235	10235	D248	Elam	Hippocampus	26	Silent	mt-Nd4	C	T	15371	1	6.50576e-05
chrM	10237	10237	D248	Elam	Hippocampus	26	Nonsense_Mutation	mt-Nd4	G	A	15271	1	6.54836e-05
chrM	10242	10242	D248	Elam	Hippocampus	26	Missense_Mutation	mt-Nd4	A	G	15033	1	6.65203e-05
chrM	10245	10245	D248	Elam	Hippocampus	26	Missense_Mutation	mt-Nd4	G	A	14917	1	6.70376e-05
chrM	10279	10279	D248	Elam	Hippocampus	26	Missense_Mutation	mt-Nd4	G	T	14407	1	6.94107e-05
chrM	10281	10281	D248	Elam	Hippocampus	26	Silent	mt-Nd4	C	T	14379	1	6.95459e-05
chrM	10285	10285	D248	Elam	Hippocampus	26	Missense_Mutation	mt-Nd4	C	T	14262	1	7.01164e-05
chrM	10311	10314	D248	Elam	Hippocampus	26	Nonsense_Mutation	mt-Nd4	ATA	-	13168	1	7.59417e-05
chrM	10359	10361	D248	Elam	Hippocampus	26	Frame_Shift_Del	mt-Nd4	TA	-	11433	1	8.74661e-05
chrM	10416	10418	D248	Elam	Hippocampus	26	Frame_Shift_Ins	mt-Nd4	-	A	11930	1	8.38223e-05
chrM	10425	10425	D248	Elam	Hippocampus	26	Missense_Mutation	mt-Nd4	G	A	12033	1	8.31048e-05
chrM	10500	10500	D248	Elam	Hippocampus	26	Missense_Mutation	mt-Nd4	G	A	11483	1	8.70853e-05
chrM	10570	10570	D248	Elam	Hippocampus	26	Missense_Mutation	mt-Nd4	G	A	13445	1	7.43771e-05
chrM	10577	10577	D248	Elam	Hippocampus	26	Silent	mt-Nd4	G	A	13599	1	7.35348e-05
chrM	10632	10632	D248	Elam	Hippocampus	26	Missense_Mutation	mt-Nd4	G	A	14569	3	0.000205917
chrM	10633	10633	D248	Elam	Hippocampus	26	Missense_Mutation	mt-Nd4	G	A	14585	1	6.85636e-05
chrM	10758	10758	D248	Elam	Hippocampus	26	Missense_Mutation	mt-Nd4	G	A	14028	1	7.1286e-05
chrM	10762	10762	D248	Elam	Hippocampus	26	Missense_Mutation	mt-Nd4	G	A	13758	1	7.2685e-05
chrM	10770	10770	D248	Elam	Hippocampus	26	Missense_Mutation	mt-Nd4	G	A	13707	2	0.000145911
chrM	10845	10845	D248	Elam	Hippocampus	26	Nonsense_Mutation	mt-Nd4	G	A	15759	1	6.34558e-05
chrM	10968	10968	D248	Elam	Hippocampus	26	Nonsense_Mutation	mt-Nd4	G	A	14950	1	6.68896e-05
chrM	10969	10969	D248	Elam	Hippocampus	26	Missense_Mutation	mt-Nd4	G	T	14970	1	6.68003e-05
chrM	10989	10994	D248	Elam	Hippocampus	26	Frame_Shift_Del	mt-Nd4	TCTGC	-	16127	1	6.20078e-05
chrM	11025	11025	D248	Elam	Hippocampus	26	Missense_Mutation	mt-Nd4	G	A	16913	1	5.91261e-05
chrM	11029	11029	D248	Elam	Hippocampus	26	Missense_Mutation	mt-Nd4	A	G	16904	1	5.91576e-05
chrM	11037	11037	D248	Elam	Hippocampus	26	Missense_Mutation	mt-Nd4	G	A	17127	1	5.83873e-05
chrM	11049	11049	D248	Elam	Hippocampus	26	Missense_Mutation	mt-Nd4	G	A	17353	1	5.76269e-05
chrM	11055	11055	D248	Elam	Hippocampus	26	Missense_Mutation	mt-Nd4	G	A	17377	1	5.75473e-05
chrM	11061	11061	D248	Elam	Hippocampus	26	Missense_Mutation	mt-Nd4	G	A	17362	1	5.75971e-05
chrM	11089	11089	D248	Elam	Hippocampus	26	Missense_Mutation	mt-Nd4	G	A	16790	1	5.95593e-05
chrM	11097	11097	D248	Elam	Hippocampus	26	Nonsense_Mutation	mt-Nd4	G	A	16550	1	6.0423e-05
chrM	11098	11098	D248	Elam	Hippocampus	26	Missense_Mutation	mt-Nd4	G	A	16516	1	6.05473e-05
chrM	11149	11149	D248	Elam	Hippocampus	26	Missense_Mutation	mt-Nd4	G	A	18602	2	0.000107515
chrM	11169	11169	D248	Elam	Hippocampus	26	Missense_Mutation	mt-Nd4	G	A	17783	1	5.62335e-05
chrM	11173	11173	D248	Elam	Hippocampus	26	Missense_Mutation	mt-Nd4	G	A	17627	1	5.67312e-05
chrM	11174	11174	D248	Elam	Hippocampus	26	Silent	mt-Nd4	G	A	17551	1	5.69768e-05
chrM	11203	11203	D248	Elam	Hippocampus	26	Missense_Mutation	mt-Nd4	G	A	16334	3	0.000183666
chrM	11239	11239	D248	Elam	Hippocampus	26	Nonsense_Mutation	mt-Nd4	G	A	14609	1	6.8451e-05
chrM	11272	11274	D248	Elam	Hippocampus	26	Frame_Shift_Ins	mt-Nd4	-	C	11185	1	8.94055e-05
chrM	11376	11376	D248	Elam	Hippocampus	26	Missense_Mutation	mt-Nd4	G	A	8797	1	0.000113675
chrM	11451	11453	D248	Elam	Hippocampus	26	Frame_Shift_Del	mt-Nd4	CA	-	8295	5	0.000602773
chrM	11478	11478	D248	Elam	Hippocampus	26	Missense_Mutation	mt-Nd4	G	A	8992	1	0.00011121
chrM	11545	11545	D248	Elam	Hippocampus	26	3'Flank	mt-Co1	G	A	9029	1	0.000110754
chrM	11547	11547	D248	Elam	Hippocampus	26	3'Flank	mt-Co1	G	A	9107	1	0.000109806
chrM	11554	11554	D248	Elam	Hippocampus	26	3'Flank	mt-Co1	G	A	9502	1	0.000105241
chrM	11619	11619	D248	Elam	Hippocampus	26	3'Flank	mt-Co1	G	A	11299	1	8.85034e-05
chrM	11711	11711	D248	Elam	Hippocampus	26	3'Flank	mt-Co1	A	-	11634	1	8.5955e-05
chrM	11723	11723	D248	Elam	Hippocampus	26	3'Flank	mt-Co1	G	A	11816	1	8.4631e-05
chrM	11745	11747	D248	Elam	Hippocampus	26	Frame_Shift_Del	mt-Nd5	AT	-	11692	1	8.55286e-05
chrM	11767	11771	D248	Elam	Hippocampus	26	Frame_Shift_Del	mt-Nd5	ATTA	-	12793	1	7.81677e-05
chrM	11881	11881	D248	Elam	Hippocampus	26	Missense_Mutation	mt-Nd5	G	A	9454	1	0.000105775
chrM	11909	11909	D248	Elam	Hippocampus	26	Silent	mt-Nd5	C	T	10700	1	9.34579e-05
chrM	11938	11938	D248	Elam	Hippocampus	26	Nonsense_Mutation	mt-Nd5	G	A	11756	3	0.000255189
chrM	11964	11964	D248	Elam	Hippocampus	26	Missense_Mutation	mt-Nd5	G	A	12516	1	7.98977e-05
chrM	11994	12003	D248	Elam	Hippocampus	26	In_Frame_Del	mt-Nd5	TCTCTATCC	-	12701	1	7.8734e-05
chrM	12022	12022	D248	Elam	Hippocampus	26	Missense_Mutation	mt-Nd5	T	C	12572	1	7.95418e-05
chrM	12050	12053	D248	Elam	Hippocampus	26	In_Frame_Del	mt-Nd5	TCT	-	12017	1	8.32154e-05
chrM	12088	12088	D248	Elam	Hippocampus	26	Missense_Mutation	mt-Nd5	G	A	12429	1	8.0457e-05
chrM	12141	12141	D248	Elam	Hippocampus	26	Missense_Mutation	mt-Nd5	G	A	12849	1	7.78271e-05
chrM	12144	12144	D248	Elam	Hippocampus	26	Missense_Mutation	mt-Nd5	A	T	13055	1	7.6599e-05
chrM	12179	12179	D248	Elam	Hippocampus	26	Silent	mt-Nd5	G	A	13046	1	7.66518e-05
chrM	12243	12243	D248	Elam	Hippocampus	26	Missense_Mutation	mt-Nd5	G	A	15147	1	6.60197e-05
chrM	12273	12273	D248	Elam	Hippocampus	26	Nonsense_Mutation	mt-Nd5	G	A	14743	1	6.78288e-05
chrM	12294	12294	D248	Elam	Hippocampus	26	Missense_Mutation	mt-Nd5	G	A	15040	1	6.64894e-05
chrM	12330	12330	D248	Elam	Hippocampus	26	Missense_Mutation	mt-Nd5	G	A	14867	1	6.72631e-05
chrM	12427	12427	D248	Elam	Hippocampus	26	Missense_Mutation	mt-Nd5	T	C	17167	1	5.82513e-05
chrM	12429	12429	D248	Elam	Hippocampus	26	Missense_Mutation	mt-Nd5	C	A	17252	1	5.79643e-05
chrM	12432	12432	D248	Elam	Hippocampus	26	Missense_Mutation	mt-Nd5	C	T	17218	2	0.000116158
chrM	12456	12456	D248	Elam	Hippocampus	26	Missense_Mutation	mt-Nd5	G	A	18021	1	5.54908e-05
chrM	12457	12457	D248	Elam	Hippocampus	26	Missense_Mutation	mt-Nd5	G	A	17961	1	5.56762e-05
chrM	12468	12468	D248	Elam	Hippocampus	26	Missense_Mutation	mt-Nd5	G	A	18304	2	0.000109266
chrM	12498	12498	D248	Elam	Hippocampus	26	Missense_Mutation	mt-Nd5	G	A	18618	1	5.37115e-05
chrM	12501	12501	D248	Elam	Hippocampus	26	Missense_Mutation	mt-Nd5	G	A	18657	1	5.35992e-05
chrM	12522	12522	D248	Elam	Hippocampus	26	Missense_Mutation	mt-Nd5	G	A	18346	2	0.000109016
chrM	12565	12565	D248	Elam	Hippocampus	26	Missense_Mutation	mt-Nd5	C	T	18491	1	5.40804e-05
chrM	12581	12581	D248	Elam	Hippocampus	26	Silent	mt-Nd5	C	T	18480	1	5.41126e-05
chrM	12582	12582	D248	Elam	Hippocampus	26	Nonsense_Mutation	mt-Nd5	G	A	18524	2	0.000107968
chrM	12585	12585	D248	Elam	Hippocampus	26	Missense_Mutation	mt-Nd5	G	A	18586	2	0.000107608
chrM	12586	12586	D248	Elam	Hippocampus	26	Missense_Mutation	mt-Nd5	C	T	18574	1	5.38387e-05
chrM	12613	12613	D248	Elam	Hippocampus	26	Missense_Mutation	mt-Nd5	G	A	18735	2	0.000106752
chrM	12630	12630	D248	Elam	Hippocampus	26	Missense_Mutation	mt-Nd5	G	A	18528	1	5.39724e-05
chrM	12636	12636	D248	Elam	Hippocampus	26	Frame_Shift_Del	mt-Nd5	A	-	18575	1	5.38358e-05
chrM	12673	12673	D248	Elam	Hippocampus	26	Missense_Mutation	mt-Nd5	G	A	16962	2	0.000117911
chrM	12714	12714	D248	Elam	Hippocampus	26	Missense_Mutation	mt-Nd5	G	A	16511	1	6.05657e-05
chrM	12750	12750	D248	Elam	Hippocampus	26	Missense_Mutation	mt-Nd5	G	A	16587	2	0.000120576
chrM	12767	12767	D248	Elam	Hippocampus	26	Silent	mt-Nd5	C	T	16884	1	5.92277e-05
chrM	12775	12775	D248	Elam	Hippocampus	26	Nonsense_Mutation	mt-Nd5	C	A	17393	1	5.74944e-05
chrM	12787	12787	D248	Elam	Hippocampus	26	Missense_Mutation	mt-Nd5	G	A	17570	1	5.69152e-05
chrM	12804	12804	D248	Elam	Hippocampus	26	Missense_Mutation	mt-Nd5	G	A	17412	1	5.74317e-05
chrM	12826	12828	D248	Elam	Hippocampus	26	Frame_Shift_Del	mt-Nd5	CA	-	17306	1	5.77834e-05
chrM	12862	12862	D248	Elam	Hippocampus	26	Missense_Mutation	mt-Nd5	T	C	17214	2	0.000116185
chrM	12864	12864	D248	Elam	Hippocampus	26	Missense_Mutation	mt-Nd5	A	T	17281	1	5.7867e-05
chrM	12918	12918	D248	Elam	Hippocampus	26	Missense_Mutation	mt-Nd5	G	A	15721	1	6.36092e-05
chrM	12930	12930	D248	Elam	Hippocampus	26	Missense_Mutation	mt-Nd5	G	A	16845	1	5.93648e-05
chrM	12952	12952	D248	Elam	Hippocampus	26	Missense_Mutation	mt-Nd5	C	T	16123	1	6.20232e-05
chrM	12961	12961	D248	Elam	Hippocampus	26	Nonsense_Mutation	mt-Nd5	G	A	15826	1	6.31872e-05
chrM	13004	13004	D248	Elam	Hippocampus	26	Silent	mt-Nd5	G	A	15055	1	6.64231e-05
chrM	13009	13009	D248	Elam	Hippocampus	26	Missense_Mutation	mt-Nd5	G	A	15072	1	6.63482e-05
chrM	13080	13080	D248	Elam	Hippocampus	26	Missense_Mutation	mt-Nd5	G	A	15525	1	6.44122e-05
chrM	13113	13113	D248	Elam	Hippocampus	26	Missense_Mutation	mt-Nd5	G	A	16079	1	6.21929e-05
chrM	13119	13119	D248	Elam	Hippocampus	26	Frame_Shift_Del	mt-Nd5	G	-	16262	1	6.14931e-05
chrM	13123	13123	D248	Elam	Hippocampus	26	Missense_Mutation	mt-Nd5	G	A	16286	1	6.14024e-05
chrM	13161	13161	D248	Elam	Hippocampus	26	Missense_Mutation	mt-Nd5	C	T	16283	1	6.14137e-05
chrM	13168	13168	D248	Elam	Hippocampus	26	Missense_Mutation	mt-Nd5	G	A	16248	1	6.1546e-05
chrM	13222	13222	D248	Elam	Hippocampus	26	Missense_Mutation	mt-Nd5	C	G	15119	1	6.61419e-05
chrM	13224	13224	D248	Elam	Hippocampus	26	Missense_Mutation	mt-Nd5	G	A	15430	2	0.000129618
chrM	13287	13287	D248	Elam	Hippocampus	26	Missense_Mutation	mt-Nd5	G	A	15953	2	0.000125368
chrM	13319	13319	D248	Elam	Hippocampus	26	Silent	mt-Nd5	G	A	15504	1	6.44995e-05
chrM	13321	13321	D248	Elam	Hippocampus	26	Missense_Mutation	mt-Nd5	G	A	15456	2	0.0001294
chrM	13322	13322	D248	Elam	Hippocampus	26	Silent	mt-Nd5	G	A	15442	1	6.47585e-05
chrM	13322	13322	D248	Elam	Hippocampus	26	Silent	mt-Nd5	G	C	15442	1	6.47585e-05
chrM	13330	13330	D248	Elam	Hippocampus	26	Missense_Mutation	mt-Nd5	C	T	15395	1	6.49562e-05
chrM	13345	13345	D248	Elam	Hippocampus	26	Missense_Mutation	mt-Nd5	G	A	15147	1	6.60197e-05
chrM	13367	13367	D248	Elam	Hippocampus	26	Silent	mt-Nd5	C	T	15295	1	6.53808e-05
chrM	13375	13375	D248	Elam	Hippocampus	26	Missense_Mutation	mt-Nd5	G	A	15169	1	6.59239e-05
chrM	13376	13376	D248	Elam	Hippocampus	26	Silent	mt-Nd5	C	T	15156	1	6.59805e-05
chrM	13384	13384	D248	Elam	Hippocampus	26	Missense_Mutation	mt-Nd5	C	A	15106	1	6.61989e-05
chrM	13426	13426	D248	Elam	Hippocampus	26	Missense_Mutation	mt-Nd5	T	C	15080	1	6.6313e-05
chrM	13451	13451	D248	Elam	Hippocampus	26	Silent	mt-Nd5	C	T	14538	1	6.87853e-05
chrM	13457	13457	D248	Elam	Hippocampus	26	Silent	mt-Nd5	C	T	14349	1	6.96913e-05
chrM	13460	13460	D248	Elam	Hippocampus	26	Frame_Shift_Del	mt-Nd5	A	-	14309	1	6.98861e-05
chrM	13503	13503	D248	Elam	Hippocampus	26	Frame_Shift_Del	mt-Nd5	T	-	13333	1	7.50019e-05
chrM	13575	13579	D248	Elam	Hippocampus	26	Frame_Shift_Del	mt-Nd6	AATA	-	13740	1	7.27802e-05
chrM	13666	13666	D248	Elam	Hippocampus	26	Silent	mt-Nd6	C	T	14738	1	6.78518e-05
chrM	13685	13685	D248	Elam	Hippocampus	26	Missense_Mutation	mt-Nd6	T	C	14249	1	7.01804e-05
chrM	13689	13689	D248	Elam	Hippocampus	26	Missense_Mutation	mt-Nd6	C	T	14132	1	7.07614e-05
chrM	13720	13720	D248	Elam	Hippocampus	26	Silent	mt-Nd6	A	T	12848	1	7.78331e-05
chrM	13766	13766	D248	Elam	Hippocampus	26	Frame_Shift_Del	mt-Nd6	A	-	12950	1	7.72201e-05
chrM	13785	13785	D248	Elam	Hippocampus	26	Frame_Shift_Del	mt-Nd6	C	-	12290	1	8.1367e-05
chrM	13831	13831	D248	Elam	Hippocampus	26	Silent	mt-Nd6	C	T	12984	1	7.70179e-05
chrM	13835	13835	D248	Elam	Hippocampus	26	Missense_Mutation	mt-Nd6	G	A	13105	1	7.63068e-05
chrM	13867	13867	D248	Elam	Hippocampus	26	Silent	mt-Nd6	T	C	13331	1	7.50131e-05
chrM	13883	13885	D248	Elam	Hippocampus	26	Frame_Shift_Ins	mt-Nd6	-	C	11865	1	8.42815e-05
chrM	13891	13891	D248	Elam	Hippocampus	26	Frame_Shift_Del	mt-Nd6	T	-	11739	1	8.51861e-05
chrM	13908	13910	D248	Elam	Hippocampus	26	Frame_Shift_Del	mt-Nd6	TA	-	13454	1	7.43273e-05
chrM	13997	13997	D248	Elam	Hippocampus	26	Missense_Mutation	mt-Nd6	G	A	15390	1	6.49773e-05
chrM	14044	14044	D248	Elam	Hippocampus	26	Silent	mt-Nd6	A	G	13260	1	7.54148e-05
chrM	14085	14085	D248	Elam	Hippocampus	26	3'Flank	mt-Co3	A	G	14884	1	6.71862e-05
chrM	14095	14095	D248	Elam	Hippocampus	26	3'Flank	mt-Co3	G	A	15140	1	6.60502e-05
chrM	14118	14118	D248	Elam	Hippocampus	26	3'Flank	mt-Co3	G	A	15366	1	6.50787e-05
chrM	14209	14209	D248	Elam	Hippocampus	26	Missense_Mutation	mt-Cytb	C	A	13546	1	7.38225e-05
chrM	14218	14218	D248	Elam	Hippocampus	26	Missense_Mutation	mt-Cytb	C	T	13657	1	7.32225e-05
chrM	14244	14244	D248	Elam	Hippocampus	26	Nonsense_Mutation	mt-Cytb	G	A	14286	1	6.99986e-05
chrM	14246	14246	D248	Elam	Hippocampus	26	Silent	mt-Cytb	G	A	14265	1	7.01016e-05
chrM	14263	14263	D248	Elam	Hippocampus	26	Missense_Mutation	mt-Cytb	G	A	14353	1	6.96718e-05
chrM	14271	14271	D248	Elam	Hippocampus	26	Missense_Mutation	mt-Cytb	G	A	14533	1	6.88089e-05
chrM	14305	14305	D248	Elam	Hippocampus	26	Missense_Mutation	mt-Cytb	A	T	14677	1	6.81338e-05
chrM	14356	14356	D248	Elam	Hippocampus	26	Missense_Mutation	mt-Cytb	G	A	14911	2	0.000134129
chrM	14358	14358	D248	Elam	Hippocampus	26	Missense_Mutation	mt-Cytb	G	A	14904	1	6.70961e-05
chrM	14371	14371	D248	Elam	Hippocampus	26	Missense_Mutation	mt-Cytb	G	A	14799	1	6.75721e-05
chrM	14407	14407	D248	Elam	Hippocampus	26	Missense_Mutation	mt-Cytb	C	T	14821	1	6.74718e-05
chrM	14422	14422	D248	Elam	Hippocampus	26	Missense_Mutation	mt-Cytb	G	A	15101	2	0.000132442
chrM	14440	14440	D248	Elam	Hippocampus	26	Missense_Mutation	mt-Cytb	G	A	14820	1	6.74764e-05
chrM	14443	14443	D248	Elam	Hippocampus	26	Missense_Mutation	mt-Cytb	G	A	14792	2	0.000135208
chrM	14447	14447	D248	Elam	Hippocampus	26	Silent	mt-Cytb	C	T	14762	1	6.77415e-05
chrM	14467	14467	D248	Elam	Hippocampus	26	Missense_Mutation	mt-Cytb	C	A	15084	1	6.62954e-05
chrM	14475	14475	D248	Elam	Hippocampus	26	Missense_Mutation	mt-Cytb	G	A	15327	1	6.52443e-05
chrM	14477	14477	D248	Elam	Hippocampus	26	Silent	mt-Cytb	A	G	15351	1	6.51423e-05
chrM	14490	14490	D248	Elam	Hippocampus	26	Nonsense_Mutation	mt-Cytb	G	A	15600	1	6.41026e-05
chrM	14491	14491	D248	Elam	Hippocampus	26	Missense_Mutation	mt-Cytb	G	A	15932	1	6.27668e-05
chrM	14506	14506	D248	Elam	Hippocampus	26	Missense_Mutation	mt-Cytb	T	C	15947	1	6.27077e-05
chrM	14523	14523	D248	Elam	Hippocampus	26	Missense_Mutation	mt-Cytb	G	A	16054	1	6.22898e-05
chrM	14548	14548	D248	Elam	Hippocampus	26	Nonsense_Mutation	mt-Cytb	G	A	15724	1	6.3597e-05
chrM	14613	14613	D248	Elam	Hippocampus	26	Nonsense_Mutation	mt-Cytb	G	A	15710	1	6.36537e-05
chrM	14621	14621	D248	Elam	Hippocampus	26	Silent	mt-Cytb	C	A	15825	1	6.31912e-05
chrM	14628	14628	D248	Elam	Hippocampus	26	Missense_Mutation	mt-Cytb	G	A	15942	1	6.27274e-05
chrM	14638	14638	D248	Elam	Hippocampus	26	Nonsense_Mutation	mt-Cytb	G	A	16590	1	6.02773e-05
chrM	14638	14640	D248	Elam	Hippocampus	26	Frame_Shift_Ins	mt-Cytb	-	G	16670	1	5.9988e-05
chrM	14643	14643	D248	Elam	Hippocampus	26	Missense_Mutation	mt-Cytb	G	A	16828	1	5.94248e-05
chrM	14644	14644	D248	Elam	Hippocampus	26	Missense_Mutation	mt-Cytb	G	A	16816	1	5.94672e-05
chrM	14674	14674	D248	Elam	Hippocampus	26	Missense_Mutation	mt-Cytb	G	A	17920	1	5.58036e-05
chrM	14682	14682	D248	Elam	Hippocampus	26	Missense_Mutation	mt-Cytb	G	A	18295	1	5.46597e-05
chrM	14713	14713	D248	Elam	Hippocampus	26	Missense_Mutation	mt-Cytb	C	G	17904	1	5.58534e-05
chrM	14722	14722	D248	Elam	Hippocampus	26	Missense_Mutation	mt-Cytb	C	T	17897	1	5.58753e-05
chrM	14732	14732	D248	Elam	Hippocampus	26	Silent	mt-Cytb	C	T	17499	1	5.71461e-05
chrM	14748	14748	D248	Elam	Hippocampus	26	Missense_Mutation	mt-Cytb	G	A	17333	2	0.000115387
chrM	14755	14755	D248	Elam	Hippocampus	26	Missense_Mutation	mt-Cytb	G	A	16831	1	5.94142e-05
chrM	14773	14773	D248	Elam	Hippocampus	26	Missense_Mutation	mt-Cytb	G	A	15707	1	6.36659e-05
chrM	14775	14777	D248	Elam	Hippocampus	26	Frame_Shift_Del	mt-Cytb	TA	-	15386	1	6.49942e-05
chrM	14784	14784	D248	Elam	Hippocampus	26	Missense_Mutation	mt-Cytb	G	A	14976	1	6.67735e-05
chrM	14811	14811	D248	Elam	Hippocampus	26	Frame_Shift_Del	mt-Cytb	T	-	14077	1	7.10379e-05
chrM	14817	14817	D248	Elam	Hippocampus	26	Missense_Mutation	mt-Cytb	A	T	14195	1	7.04473e-05
chrM	14867	14867	D248	Elam	Hippocampus	26	Silent	mt-Cytb	C	T	12598	1	7.93777e-05
chrM	14868	14868	D248	Elam	Hippocampus	26	Missense_Mutation	mt-Cytb	C	A	12573	1	7.95355e-05
chrM	14912	14912	D248	Elam	Hippocampus	26	Silent	mt-Cytb	C	T	13415	1	7.45434e-05
chrM	14920	14920	D248	Elam	Hippocampus	26	Missense_Mutation	mt-Cytb	C	A	13369	1	7.47999e-05
chrM	14987	14987	D248	Elam	Hippocampus	26	Silent	mt-Cytb	A	T	12526	1	7.98339e-05
chrM	15012	15012	D248	Elam	Hippocampus	26	Missense_Mutation	mt-Cytb	G	A	12621	1	7.9233e-05
chrM	15019	15019	D248	Elam	Hippocampus	26	Missense_Mutation	mt-Cytb	T	C	12708	1	7.86906e-05
chrM	15101	15101	D248	Elam	Hippocampus	26	Frame_Shift_Del	mt-Cytb	A	-	12421	1	8.05088e-05
chrM	15116	15116	D248	Elam	Hippocampus	26	Silent	mt-Cytb	G	A	12137	1	8.23927e-05
chrM	15121	15121	D248	Elam	Hippocampus	26	Nonsense_Mutation	mt-Cytb	G	A	11985	1	8.34376e-05
chrM	15163	15163	D248	Elam	Hippocampus	26	Missense_Mutation	mt-Cytb	G	A	11361	1	8.80204e-05
chrM	15196	15196	D248	Elam	Hippocampus	26	Missense_Mutation	mt-Cytb	G	A	10718	1	9.3301e-05
chrM	15211	15211	D248	Elam	Hippocampus	26	Missense_Mutation	mt-Cytb	T	A	10016	1	9.98403e-05
chrM	15220	15220	D248	Elam	Hippocampus	26	Missense_Mutation	mt-Cytb	T	C	9591	1	0.000104264
chrM	15237	15237	D248	Elam	Hippocampus	26	Missense_Mutation	mt-Cytb	C	T	8850	1	0.000112994
chrM	15266	15270	D248	Elam	Hippocampus	26	Frame_Shift_Del	mt-Cytb	AAAA	-	7823	1	0.000127828
chrM	15316	15316	D248	Elam	Hippocampus	26	3'Flank	mt-Nd4	T	C	7164	227	0.0316862
chrM	15336	15336	D248	Elam	Hippocampus	26	3'Flank	mt-Nd4	G	A	7279	1	0.000137382
chrM	15361	15363	D248	Elam	Hippocampus	26	3'Flank	mt-Nd4	-	T	7297	1	0.000137043
chrM	15367	15367	D248	Elam	Hippocampus	26	3'Flank	mt-Nd4	G	A	7053	1	0.000141784
chrM	15419	15419	D248	Elam	Hippocampus	26	3'Flank	mt-Nd4	C	T	6818	1	0.000146671
chrM	15424	15424	D248	Elam	Hippocampus	26	3'Flank	mt-Nd4	G	A	6832	1	0.00014637
chrM	15447	15447	D248	Elam	Hippocampus	26	3'Flank	mt-Nd4	C	T	6943	1	0.00014403
chrM	15459	15459	D248	Elam	Hippocampus	26	3'Flank	mt-Nd4	G	A	7057	1	0.000141703
chrM	15465	15465	D248	Elam	Hippocampus	26	3'Flank	mt-Nd4	C	T	7071	1	0.000141423
chrM	15499	15499	D248	Elam	Hippocampus	26	3'Flank	mt-Nd4	T	C	7573	1	0.000132048
chrM	15520	15520	D248	Elam	Hippocampus	26	3'Flank	mt-Nd4	C	T	7685	1	0.000130124
chrM	15524	15524	D248	Elam	Hippocampus	26	3'Flank	mt-Nd4	T	C	7664	2	0.00026096
chrM	15536	15536	D248	Elam	Hippocampus	26	3'Flank	mt-Nd4	C	T	7727	1	0.000129416
chrM	15560	15560	D248	Elam	Hippocampus	26	3'Flank	mt-Nd4	C	T	7689	1	0.000130056
chrM	15573	15573	D248	Elam	Hippocampus	26	3'Flank	mt-Nd4	C	T	7789	1	0.000128386
chrM	15578	15578	D248	Elam	Hippocampus	26	3'Flank	mt-Nd4	A	G	7909	1	0.000126438
chrM	15581	15581	D248	Elam	Hippocampus	26	3'Flank	mt-Nd4	C	T	7938	1	0.000125976
chrM	15588	15588	D248	Elam	Hippocampus	26	3'Flank	mt-Nd4	C	T	8106	1	0.000123365
chrM	15600	15600	D248	Elam	Hippocampus	26	3'Flank	mt-Nd4	G	A	8311	3	0.000360967
chrM	15603	15603	D248	Elam	Hippocampus	26	3'Flank	mt-Nd4	C	T	8350	1	0.00011976
chrM	15608	15608	D248	Elam	Hippocampus	26	3'Flank	mt-Nd4	C	T	8570	1	0.000116686
chrM	15617	15617	D248	Elam	Hippocampus	26	3'Flank	mt-Nd4	C	T	8671	1	0.000115327
chrM	15664	15664	D248	Elam	Hippocampus	26	3'Flank	mt-Nd4	C	T	9962	1	0.000100381
chrM	15668	15668	D248	Elam	Hippocampus	26	3'Flank	mt-Nd4	T	C	10187	1	9.81643e-05
chrM	15667	15669	D248	Elam	Hippocampus	26	3'Flank	mt-Nd4	-	A	10187	1	9.81643e-05
chrM	15672	15672	D248	Elam	Hippocampus	26	3'Flank	mt-Nd4	C	T	10444	2	0.000191498
chrM	15673	15673	D248	Elam	Hippocampus	26	3'Flank	mt-Nd4	C	T	10515	1	9.51022e-05
chrM	15679	15679	D248	Elam	Hippocampus	26	3'Flank	mt-Nd4	G	A	11055	3	0.00027137
chrM	15681	15681	D248	Elam	Hippocampus	26	3'Flank	mt-Nd4	C	T	11126	1	8.98796e-05
chrM	15682	15682	D248	Elam	Hippocampus	26	3'Flank	mt-Nd4	T	C	11239	1	8.89759e-05
chrM	15689	15689	D248	Elam	Hippocampus	26	3'Flank	mt-Nd4	C	T	11842	1	8.44452e-05
chrM	15696	15696	D248	Elam	Hippocampus	26	3'Flank	mt-Nd4	C	T	12281	1	8.14266e-05
chrM	15707	15707	D248	Elam	Hippocampus	26	3'Flank	mt-Nd4	C	T	13097	1	7.63534e-05
chrM	15718	15718	D248	Elam	Hippocampus	26	3'Flank	mt-Nd4	C	T	13903	1	7.19269e-05
chrM	15723	15723	D248	Elam	Hippocampus	26	3'Flank	mt-Nd4	C	T	14127	2	0.000141573
chrM	15726	15726	D248	Elam	Hippocampus	26	3'Flank	mt-Nd4	T	C	14305	1	6.99056e-05
chrM	15727	15727	D248	Elam	Hippocampus	26	3'Flank	mt-Nd4	G	A	14427	3	0.000207943
chrM	15730	15730	D248	Elam	Hippocampus	26	3'Flank	mt-Nd4	C	T	14610	1	6.84463e-05
chrM	15731	15731	D248	Elam	Hippocampus	26	3'Flank	mt-Nd4	C	T	14685	1	6.80967e-05
chrM	15737	15737	D248	Elam	Hippocampus	26	3'Flank	mt-Nd4	T	C	15033	1	6.65203e-05
chrM	15742	15742	D248	Elam	Hippocampus	26	3'Flank	mt-Nd4	C	T	15279	1	6.54493e-05
chrM	15745	15745	D248	Elam	Hippocampus	26	3'Flank	mt-Nd4	G	A	15419	1	6.4855e-05
chrM	15747	15747	D248	Elam	Hippocampus	26	3'Flank	mt-Nd4	C	T	15504	1	6.44995e-05
chrM	15756	15756	D248	Elam	Hippocampus	26	3'Flank	mt-Nd4	C	T	16046	1	6.23208e-05
chrM	15760	15760	D248	Elam	Hippocampus	26	3'Flank	mt-Nd4	G	A	16201	7	0.000432072
chrM	15766	15766	D248	Elam	Hippocampus	26	3'Flank	mt-Nd4	G	A	16514	9	0.000544992
chrM	15791	15791	D248	Elam	Hippocampus	26	3'Flank	mt-Nd4	C	T	19429	1	5.14695e-05
chrM	15794	15794	D248	Elam	Hippocampus	26	3'Flank	mt-Nd4	G	A	19645	1	5.09035e-05
chrM	15806	15806	D248	Elam	Hippocampus	26	3'Flank	mt-Nd4	G	A	19847	3	0.000151156
chrM	15808	15808	D248	Elam	Hippocampus	26	3'Flank	mt-Nd4	G	A	19879	1	5.03043e-05
chrM	15809	15809	D248	Elam	Hippocampus	26	3'Flank	mt-Nd4	C	T	19857	1	5.03601e-05
chrM	15818	15818	D248	Elam	Hippocampus	26	3'Flank	mt-Nd4	G	A	19888	1	5.02816e-05
chrM	15819	15819	D248	Elam	Hippocampus	26	3'Flank	mt-Nd4	C	T	19863	1	5.03449e-05
chrM	15833	15833	D248	Elam	Hippocampus	26	3'Flank	mt-Nd4	C	T	19723	3	0.000152107
chrM	15837	15837	D248	Elam	Hippocampus	26	3'Flank	mt-Nd4	C	T	19610	2	0.000101989
chrM	15836	15838	D248	Elam	Hippocampus	26	3'Flank	mt-Nd4	-	A	19610	1	5.09944e-05
chrM	15838	15838	D248	Elam	Hippocampus	26	3'Flank	mt-Nd4	C	T	19684	1	5.08027e-05
chrM	15849	15849	D248	Elam	Hippocampus	26	3'Flank	mt-Nd4	G	A	19545	1	5.1164e-05
chrM	15851	15851	D248	Elam	Hippocampus	26	3'Flank	mt-Nd4	C	T	19434	1	5.14562e-05
chrM	15856	15856	D248	Elam	Hippocampus	26	3'Flank	mt-Nd4	C	T	19318	1	5.17652e-05
chrM	15866	15866	D248	Elam	Hippocampus	26	3'Flank	mt-Nd4	G	A	19289	2	0.000103686
chrM	15866	15866	D248	Elam	Hippocampus	26	3'Flank	mt-Nd4	G	T	19289	1	5.1843e-05
chrM	15869	15869	D248	Elam	Hippocampus	26	3'Flank	mt-Nd4	T	C	19375	1	5.16129e-05
chrM	15875	15875	D248	Elam	Hippocampus	26	3'Flank	mt-Nd4	C	A	19102	1	5.23505e-05
chrM	15877	15877	D248	Elam	Hippocampus	26	3'Flank	mt-Nd4	G	A	19164	8	0.000417449
chrM	15883	15883	D248	Elam	Hippocampus	26	3'Flank	mt-Nd4	G	A	19003	1	5.26233e-05
chrM	15885	15885	D248	Elam	Hippocampus	26	3'Flank	mt-Nd4	C	T	19007	1	5.26122e-05
chrM	15898	15898	D248	Elam	Hippocampus	26	3'Flank	mt-Nd4	G	A	18451	2	0.000108395
chrM	15899	15899	D248	Elam	Hippocampus	26	3'Flank	mt-Nd4	G	A	18442	1	5.42241e-05
chrM	15901	15901	D248	Elam	Hippocampus	26	3'Flank	mt-Nd4	G	A	18495	2	0.000108137
chrM	15902	15902	D248	Elam	Hippocampus	26	3'Flank	mt-Nd4	T	C	18765	1	5.32907e-05
chrM	15906	15906	D248	Elam	Hippocampus	26	3'Flank	mt-Nd4	G	A	19167	5	0.000260865
chrM	15928	15928	D248	Elam	Hippocampus	26	3'Flank	mt-Nd4	G	A	18213	2	0.000109812
chrM	15930	15930	D248	Elam	Hippocampus	26	3'Flank	mt-Nd4	C	T	18234	2	0.000109685
chrM	15934	15934	D248	Elam	Hippocampus	26	3'Flank	mt-Nd4	C	T	18386	1	5.43892e-05
chrM	15965	15965	D248	Elam	Hippocampus	26	3'Flank	mt-Nd4	G	A	19660	1	5.08647e-05
chrM	15966	15966	D248	Elam	Hippocampus	26	3'Flank	mt-Nd4	G	A	19817	2	0.000100923
chrM	15970	15970	D248	Elam	Hippocampus	26	3'Flank	mt-Nd4	G	A	20267	1	4.93413e-05
chrM	15971	15971	D248	Elam	Hippocampus	26	3'Flank	mt-Nd4	C	T	21153	1	4.72746e-05
chrM	15977	15977	D248	Elam	Hippocampus	26	3'Flank	mt-Nd4	G	A	21074	2	9.49037e-05
chrM	15982	15982	D248	Elam	Hippocampus	26	3'Flank	mt-Nd4	G	A	20840	1	4.79846e-05
chrM	15984	15984	D248	Elam	Hippocampus	26	3'Flank	mt-Nd4	C	T	20699	1	4.83115e-05
chrM	15992	15992	D248	Elam	Hippocampus	26	3'Flank	mt-Nd4	C	T	20333	1	4.91811e-05
chrM	15993	15993	D248	Elam	Hippocampus	26	3'Flank	mt-Nd4	G	A	20286	2	9.85902e-05
chrM	16003	16003	D248	Elam	Hippocampus	26	3'Flank	mt-Nd4	C	T	19887	1	5.02841e-05
chrM	16012	16012	D248	Elam	Hippocampus	26	3'Flank	mt-Nd4	G	A	19418	1	5.14986e-05
chrM	16013	16013	D248	Elam	Hippocampus	26	3'Flank	mt-Nd4	C	A	19377	1	5.16076e-05
chrM	16024	16024	D248	Elam	Hippocampus	26	3'Flank	mt-Nd4	C	T	16986	1	5.8872e-05
chrM	16032	16032	D248	Elam	Hippocampus	26	3'Flank	mt-Nd4	G	A	16167	4	0.000247418
chrM	16033	16033	D248	Elam	Hippocampus	26	3'Flank	mt-Nd4	C	T	16076	2	0.000124409
chrM	16039	16039	D248	Elam	Hippocampus	26	3'Flank	mt-Nd4	A	G	15679	1	6.37796e-05
chrM	16046	16046	D248	Elam	Hippocampus	26	3'Flank	mt-Nd4	C	T	15292	1	6.53937e-05
chrM	16049	16049	D248	Elam	Hippocampus	26	3'Flank	mt-Nd4	G	A	15151	1	6.60022e-05
chrM	16053	16053	D248	Elam	Hippocampus	26	3'Flank	mt-Nd4	G	A	14692	1	6.80643e-05
chrM	16064	16064	D248	Elam	Hippocampus	26	3'Flank	mt-Nd4	T	C	13931	1	7.17824e-05
chrM	16085	16085	D248	Elam	Hippocampus	26	3'Flank	mt-Nd4	T	C	12025	1	8.31601e-05
chrM	16086	16086	D248	Elam	Hippocampus	26	3'Flank	mt-Nd4	C	A	11797	1	8.47673e-05
chrM	16091	16093	D248	Elam	Hippocampus	26	3'Flank	mt-Nd4	-	C	9533	5	0.000524494
chrM	16146	16146	D248	Elam	Hippocampus	26	3'Flank	mt-Nd4	G	A	11299	2	0.000177007
chrM	16191	16191	D248	Elam	Hippocampus	26	3'Flank	mt-Nd4	G	A	12535	1	7.97766e-05
chrM	16252	16252	D248	Elam	Hippocampus	26	3'Flank	mt-Nd4	G	A	10241	1	9.76467e-05
chrM	10	10	D103	Elam	Kidney	26	5'Flank	mt-Nd1	G	A	4705	1	0.00021254
chrM	28	28	D103	Elam	Kidney	26	5'Flank	mt-Nd1	G	A	6068	1	0.000164799
chrM	33	33	D103	Elam	Kidney	26	5'Flank	mt-Nd1	G	A	6403	1	0.000156177
chrM	47	47	D103	Elam	Kidney	26	5'Flank	mt-Nd1	G	A	7385	1	0.00013541
chrM	49	49	D103	Elam	Kidney	26	5'Flank	mt-Nd1	A	G	7564	1	0.000132205
chrM	55	55	D103	Elam	Kidney	26	5'Flank	mt-Nd1	G	A	8053	1	0.000124177
chrM	73	73	D103	Elam	Kidney	26	5'Flank	mt-Nd1	G	A	8740	1	0.000114416
chrM	78	78	D103	Elam	Kidney	26	5'Flank	mt-Nd1	G	A	8874	1	0.000112689
chrM	85	85	D103	Elam	Kidney	26	5'Flank	mt-Nd1	G	A	8886	3	0.00033761
chrM	89	92	D103	Elam	Kidney	26	5'Flank	mt-Nd1	ATA	-	8885	2	0.000225098
chrM	101	101	D103	Elam	Kidney	26	5'Flank	mt-Nd1	G	A	9044	2	0.000221141
chrM	101	101	D103	Elam	Kidney	26	5'Flank	mt-Nd1	G	T	9044	1	0.000110571
chrM	104	104	D103	Elam	Kidney	26	5'Flank	mt-Nd1	G	A	8996	2	0.000222321
chrM	131	134	D103	Elam	Kidney	26	5'Flank	mt-Nd1	ACC	-	9326	1	0.000107227
chrM	135	135	D103	Elam	Kidney	26	5'Flank	mt-Nd1	G	A	9319	5	0.000536538
chrM	138	140	D103	Elam	Kidney	26	5'Flank	mt-Nd1	-	A	9326	1	0.000107227
chrM	172	172	D103	Elam	Kidney	26	5'Flank	mt-Nd1	G	A	9347	1	0.000106986
chrM	174	174	D103	Elam	Kidney	26	5'Flank	mt-Nd1	G	A	9233	1	0.000108307
chrM	176	176	D103	Elam	Kidney	26	5'Flank	mt-Nd1	G	A	9228	1	0.000108366
chrM	178	178	D103	Elam	Kidney	26	5'Flank	mt-Nd1	G	A	9187	1	0.000108849
chrM	198	198	D103	Elam	Kidney	26	5'Flank	mt-Nd1	G	A	9100	2	0.00021978
chrM	217	217	D103	Elam	Kidney	26	5'Flank	mt-Nd1	G	A	9204	1	0.000108648
chrM	230	230	D103	Elam	Kidney	26	5'Flank	mt-Nd1	G	A	9338	1	0.000107089
chrM	232	232	D103	Elam	Kidney	26	5'Flank	mt-Nd1	G	A	9361	3	0.000320479
chrM	235	235	D103	Elam	Kidney	26	5'Flank	mt-Nd1	T	C	9362	1	0.000106815
chrM	238	238	D103	Elam	Kidney	26	5'Flank	mt-Nd1	G	A	9308	1	0.000107434
chrM	243	243	D103	Elam	Kidney	26	5'Flank	mt-Nd1	G	A	9371	1	0.000106712
chrM	255	255	D103	Elam	Kidney	26	5'Flank	mt-Nd1	G	A	9600	3	0.0003125
chrM	264	264	D103	Elam	Kidney	26	5'Flank	mt-Nd1	G	A	9643	1	0.000103702
chrM	278	278	D103	Elam	Kidney	26	5'Flank	mt-Nd1	G	A	9878	1	0.000101235
chrM	279	279	D103	Elam	Kidney	26	5'Flank	mt-Nd1	T	C	9874	1	0.000101276
chrM	292	292	D103	Elam	Kidney	26	5'Flank	mt-Nd1	G	A	9964	1	0.000100361
chrM	293	293	D103	Elam	Kidney	26	5'Flank	mt-Nd1	G	A	10005	1	9.995e-05
chrM	296	296	D103	Elam	Kidney	26	5'Flank	mt-Nd1	G	A	10285	1	9.7229e-05
chrM	297	297	D103	Elam	Kidney	26	5'Flank	mt-Nd1	G	A	10302	1	9.70685e-05
chrM	306	306	D103	Elam	Kidney	26	5'Flank	mt-Nd1	G	A	10396	3	0.000288573
chrM	321	321	D103	Elam	Kidney	26	5'Flank	mt-Nd1	G	A	10161	2	0.000196831
chrM	322	322	D103	Elam	Kidney	26	5'Flank	mt-Nd1	T	A	10158	1	9.84446e-05
chrM	345	345	D103	Elam	Kidney	26	5'Flank	mt-Nd1	T	C	10023	1	9.97705e-05
chrM	353	353	D103	Elam	Kidney	26	5'Flank	mt-Nd1	G	A	9958	2	0.000200844
chrM	355	355	D103	Elam	Kidney	26	5'Flank	mt-Nd1	G	A	9889	2	0.000202245
chrM	362	362	D103	Elam	Kidney	26	5'Flank	mt-Nd1	G	A	9698	1	0.000103114
chrM	370	374	D103	Elam	Kidney	26	5'Flank	mt-Nd1	ATAA	-	9462	2	0.000211372
chrM	405	407	D103	Elam	Kidney	26	5'Flank	mt-Nd1	TG	-	9461	1	0.000105697
chrM	409	409	D103	Elam	Kidney	26	5'Flank	mt-Nd1	G	A	9410	2	0.00021254
chrM	442	442	D103	Elam	Kidney	26	5'Flank	mt-Nd1	G	A	9407	1	0.000106304
chrM	446	446	D103	Elam	Kidney	26	5'Flank	mt-Nd1	G	A	9418	1	0.00010618
chrM	455	455	D103	Elam	Kidney	26	5'Flank	mt-Nd1	G	A	9412	1	0.000106247
chrM	480	480	D103	Elam	Kidney	26	5'Flank	mt-Nd1	G	A	9640	1	0.000103734
chrM	492	492	D103	Elam	Kidney	26	5'Flank	mt-Nd1	G	A	9840	1	0.000101626
chrM	515	515	D103	Elam	Kidney	26	5'Flank	mt-Nd1	G	A	9659	1	0.00010353
chrM	527	527	D103	Elam	Kidney	26	5'Flank	mt-Nd1	A	G	9637	1	0.000103767
chrM	532	532	D103	Elam	Kidney	26	5'Flank	mt-Nd1	T	C	9655	1	0.000103573
chrM	539	539	D103	Elam	Kidney	26	5'Flank	mt-Nd1	T	C	9632	2	0.000207641
chrM	548	548	D103	Elam	Kidney	26	5'Flank	mt-Nd1	T	C	9545	1	0.000104767
chrM	559	559	D103	Elam	Kidney	26	5'Flank	mt-Nd1	G	A	9600	2	0.000208333
chrM	574	574	D103	Elam	Kidney	26	5'Flank	mt-Nd1	G	A	9603	1	0.000104134
chrM	597	597	D103	Elam	Kidney	26	5'Flank	mt-Nd1	G	A	9555	2	0.000209314
chrM	598	598	D103	Elam	Kidney	26	5'Flank	mt-Nd1	G	A	9525	1	0.000104987
chrM	608	608	D103	Elam	Kidney	26	5'Flank	mt-Nd1	T	C	9315	1	0.000107354
chrM	613	613	D103	Elam	Kidney	26	5'Flank	mt-Nd1	C	A	9268	7	0.000755287
chrM	621	621	D103	Elam	Kidney	26	5'Flank	mt-Nd1	G	A	9358	1	0.00010686
chrM	640	642	D103	Elam	Kidney	26	5'Flank	mt-Nd1	-	C	9546	1	0.000104756
chrM	646	646	D103	Elam	Kidney	26	5'Flank	mt-Nd1	G	A	9534	3	0.000314663
chrM	675	675	D103	Elam	Kidney	26	5'Flank	mt-Nd1	G	A	9404	1	0.000106338
chrM	686	686	D103	Elam	Kidney	26	5'Flank	mt-Nd1	G	A	9212	1	0.000108554
chrM	710	710	D103	Elam	Kidney	26	5'Flank	mt-Nd1	G	A	9039	2	0.000221263
chrM	711	711	D103	Elam	Kidney	26	5'Flank	mt-Nd1	G	A	9033	2	0.00022141
chrM	746	746	D103	Elam	Kidney	26	5'Flank	mt-Nd1	G	A	8986	4	0.000445137
chrM	747	747	D103	Elam	Kidney	26	5'Flank	mt-Nd1	T	C	8959	1	0.00011162
chrM	754	754	D103	Elam	Kidney	26	5'Flank	mt-Nd1	A	G	8856	1	0.000112918
chrM	775	775	D103	Elam	Kidney	26	5'Flank	mt-Nd1	G	A	8622	1	0.000115982
chrM	778	778	D103	Elam	Kidney	26	5'Flank	mt-Nd1	G	A	8587	1	0.000116455
chrM	785	785	D103	Elam	Kidney	26	5'Flank	mt-Nd1	G	A	8510	2	0.000235018
chrM	793	793	D103	Elam	Kidney	26	5'Flank	mt-Nd1	T	C	8481	1	0.000117911
chrM	835	835	D103	Elam	Kidney	26	5'Flank	mt-Nd1	G	A	8493	1	0.000117744
chrM	842	842	D103	Elam	Kidney	26	5'Flank	mt-Nd1	G	A	8518	1	0.000117398
chrM	853	853	D103	Elam	Kidney	26	5'Flank	mt-Nd1	A	G	8490	1	0.000117786
chrM	872	872	D103	Elam	Kidney	26	5'Flank	mt-Nd1	G	A	8432	1	0.000118596
chrM	912	912	D103	Elam	Kidney	26	5'Flank	mt-Nd1	G	A	8591	2	0.000232802
chrM	964	964	D103	Elam	Kidney	26	5'Flank	mt-Nd1	G	A	8066	2	0.000247954
chrM	972	972	D103	Elam	Kidney	26	5'Flank	mt-Nd1	G	A	7913	1	0.000126374
chrM	975	975	D103	Elam	Kidney	26	5'Flank	mt-Nd1	G	A	7983	1	0.000125266
chrM	977	977	D103	Elam	Kidney	26	5'Flank	mt-Nd1	G	A	8022	2	0.000249314
chrM	985	985	D103	Elam	Kidney	26	5'Flank	mt-Nd1	G	A	8081	2	0.000247494
chrM	997	997	D103	Elam	Kidney	26	5'Flank	mt-Nd1	G	A	8201	2	0.000243873
chrM	1009	1009	D103	Elam	Kidney	26	5'Flank	mt-Nd1	G	A	8256	1	0.000121124
chrM	1011	1011	D103	Elam	Kidney	26	5'Flank	mt-Nd1	G	A	8286	2	0.000241371
chrM	1018	1018	D103	Elam	Kidney	26	5'Flank	mt-Nd1	G	A	8330	2	0.000240096
chrM	1029	1029	D103	Elam	Kidney	26	5'Flank	mt-Nd1	G	A	8389	2	0.000238407
chrM	1031	1031	D103	Elam	Kidney	26	5'Flank	mt-Nd1	G	A	8416	1	0.000118821
chrM	1038	1040	D103	Elam	Kidney	26	5'Flank	mt-Nd1	AT	-	8433	1	0.000118582
chrM	1047	1047	D103	Elam	Kidney	26	5'Flank	mt-Nd1	G	A	8577	2	0.000233182
chrM	1068	1068	D103	Elam	Kidney	26	5'Flank	mt-Nd1	G	A	8605	1	0.000116212
chrM	1087	1089	D103	Elam	Kidney	26	5'Flank	mt-Nd1	CT	-	8723	1	0.000114639
chrM	1090	1092	D103	Elam	Kidney	26	5'Flank	mt-Nd1	TG	-	8755	1	0.00011422
chrM	1091	1091	D103	Elam	Kidney	26	5'Flank	mt-Nd1	T	C	8733	1	0.000114508
chrM	1092	1092	D103	Elam	Kidney	26	5'Flank	mt-Nd1	G	A	8726	2	0.0002292
chrM	1099	1105	D103	Elam	Kidney	26	5'Flank	mt-Nd1	CCTAGC	-	8702	2	0.000229832
chrM	1125	1128	D103	Elam	Kidney	26	5'Flank	mt-Nd1	ATT	-	8642	1	0.000115714
chrM	1195	1195	D103	Elam	Kidney	26	5'Flank	mt-Nd1	G	A	9167	2	0.000218174
chrM	1196	1196	D103	Elam	Kidney	26	5'Flank	mt-Nd1	G	A	9185	1	0.000108873
chrM	1198	1198	D103	Elam	Kidney	26	5'Flank	mt-Nd1	G	A	9230	1	0.000108342
chrM	1210	1210	D103	Elam	Kidney	26	5'Flank	mt-Nd1	G	A	9569	1	0.000104504
chrM	1215	1215	D103	Elam	Kidney	26	5'Flank	mt-Nd1	G	A	9707	1	0.000103018
chrM	1219	1219	D103	Elam	Kidney	26	5'Flank	mt-Nd1	G	A	9754	1	0.000102522
chrM	1221	1221	D103	Elam	Kidney	26	5'Flank	mt-Nd1	G	A	9730	2	0.00020555
chrM	1225	1225	D103	Elam	Kidney	26	5'Flank	mt-Nd1	G	A	9813	3	0.000305717
chrM	1244	1244	D103	Elam	Kidney	26	5'Flank	mt-Nd1	G	T	9874	1	0.000101276
chrM	1269	1269	D103	Elam	Kidney	26	5'Flank	mt-Nd1	T	C	10080	1	9.92063e-05
chrM	1279	1279	D103	Elam	Kidney	26	5'Flank	mt-Nd1	G	A	9976	1	0.000100241
chrM	1314	1314	D103	Elam	Kidney	26	5'Flank	mt-Nd1	G	A	10416	1	9.60061e-05
chrM	1322	1322	D103	Elam	Kidney	26	5'Flank	mt-Nd1	G	A	10653	2	0.000187741
chrM	1334	1334	D103	Elam	Kidney	26	5'Flank	mt-Nd1	G	A	10857	5	0.000460532
chrM	1346	1346	D103	Elam	Kidney	26	5'Flank	mt-Nd1	G	A	11094	2	0.000180278
chrM	1367	1367	D103	Elam	Kidney	26	5'Flank	mt-Nd1	G	A	11620	2	0.000172117
chrM	1377	1377	D103	Elam	Kidney	26	5'Flank	mt-Nd1	G	A	11610	1	8.61326e-05
chrM	1383	1383	D103	Elam	Kidney	26	5'Flank	mt-Nd1	G	A	11672	5	0.000428376
chrM	1385	1385	D103	Elam	Kidney	26	5'Flank	mt-Nd1	G	A	11644	1	8.58811e-05
chrM	1386	1386	D103	Elam	Kidney	26	5'Flank	mt-Nd1	G	A	11673	3	0.000257003
chrM	1394	1394	D103	Elam	Kidney	26	5'Flank	mt-Nd1	G	A	11932	1	8.38082e-05
chrM	1398	1398	D103	Elam	Kidney	26	5'Flank	mt-Nd1	G	A	12023	3	0.000249522
chrM	1401	1401	D103	Elam	Kidney	26	5'Flank	mt-Nd1	G	A	12034	1	8.30979e-05
chrM	1415	1415	D103	Elam	Kidney	26	5'Flank	mt-Nd1	G	A	12145	1	8.23384e-05
chrM	1416	1416	D103	Elam	Kidney	26	5'Flank	mt-Nd1	G	A	12131	1	8.24334e-05
chrM	1430	1430	D103	Elam	Kidney	26	5'Flank	mt-Nd1	G	A	12117	1	8.25287e-05
chrM	1437	1437	D103	Elam	Kidney	26	5'Flank	mt-Nd1	G	A	11947	2	0.000167406
chrM	1437	1437	D103	Elam	Kidney	26	5'Flank	mt-Nd1	G	C	11947	1	8.3703e-05
chrM	1444	1444	D103	Elam	Kidney	26	5'Flank	mt-Nd1	C	A	11864	1	8.42886e-05
chrM	1453	1455	D103	Elam	Kidney	26	5'Flank	mt-Nd1	AA	-	11911	1	8.3956e-05
chrM	1469	1469	D103	Elam	Kidney	26	5'Flank	mt-Nd1	G	A	12187	1	8.20546e-05
chrM	1475	1475	D103	Elam	Kidney	26	5'Flank	mt-Nd1	T	C	12212	1	8.18867e-05
chrM	1496	1498	D103	Elam	Kidney	26	5'Flank	mt-Nd1	AC	-	11966	3	0.00025071
chrM	1519	1519	D103	Elam	Kidney	26	5'Flank	mt-Nd1	G	A	11508	2	0.000173792
chrM	1526	1526	D103	Elam	Kidney	26	5'Flank	mt-Nd1	G	A	11421	1	8.7558e-05
chrM	1537	1537	D103	Elam	Kidney	26	5'Flank	mt-Nd1	G	A	11310	1	8.84173e-05
[truncated: 87,632 more rows]
